# Supplementary material for: Transcriptional regulatory network analysis identifies conserved cis-antisense ncRNAs in the vancomycin and ceftriaxone stress response of Enterococcus faecalis
Source: Front Mol Biosci. 2026 Jun 9;13:1798522. doi: 10.3389/fmolb.2026.1798522 (PMC13286765; doi:10.3389/fmolb.2026.1798522)
Supplement: Supplementary file 1 [file Table1.xlsx]

## Sheet: ST1
Supplementary Table 1. Comprehensive list of nodes included in the transcriptional regulatory network (TRN) constructed for Enterococcus faecalis OG1RF under vancomycin and ceftriaxone exposure.
												V583				OG1RF
ID V583	Type	Gene Name	Annotation	OG1RF_locus_tag	OG1RF_gene	OG1RF_protein	pident	alignment_length	query_coverage	evalue	bitscore	start	end	length	strand	start	end	length	strand	Log2FC Cef	Pvalue Cef	Qvalue Cef	Log2FC Van	Pvalue Van	Qvalue Van
EF0001	Gene	dnaA	chromosomal replication initiator protein DnaA	OG1RF_10001	dnaA	ATPase	99.777	1344	100	0	2466	59	1402	1343	+	59	1402		+	-0.168907	0.480921	0.678538	0.076816	0.748576	0.862109
EF0002	Gene	dnaN	DNA polymerase III, beta subunit	OG1RF_10002	dnaN	DNA-directed DNA polymerase III beta subunit	99.558	1131	100	0	2061	1604	2734	1130	+	1604	2734	1131	+	-0.305228	0.335372	0.543406	0.0679095	0.830309	0.910734
EF0003	Gene		conserved hypothetical protein	OG1RF_10003	yaaA	S4 domain protein YaaA	100	246	100	4.43e-129	455	3313	3558	245	+	3313	3558	246	+	-0.820968	0.000118867	0.00176692	-0.935509	1.26133e-05	0.000119863
EF0004	Gene	recF	DNA replication and repair protein RecF	OG1RF_10004	recF	recombination protein F	99.645	1128	100	0	2061	3545	4672	1127	+	3545	4672	1128	+	-0.612378	0.00415914	0.0249018	-1.04993	9.1964e-07	1.20517e-05
EF0005	Gene	gyrB	DNA gyrase, B subunit	OG1RF_10005	gyrB	DNA topoisomerase (ATP-hydrolyzing) subunit B	99.015	1929	100	0	3458	4669	6618	1949	+	4669	6618	1950	+	-0.434466	0.0305041	0.108876	-1.12296	2.36446e-08	4.17635e-07
EF0006	Gene	gyrA	DNA gyrase, A subunit	OG1RF_10006	gyrA	DNA topoisomerase (ATP-hydrolyzing) subunit A	99.321	2502	100	0	4527	6674	9175	2501	+	6674	9175	2502	+	-0.535995	0.0574547	0.169612	-1.36422	1.34818e-06	1.70489e-05
EF0007	Gene	rpsF	ribosomal protein S6	OG1RF_10007	rpsF	30S ribosomal protein S6	100	303	100	1.14e-160	560	9350	9652	302	+	9350	9652	303	+	-0.918523	0.0038455	0.0238176	-1.41412	8.60293e-06	8.68308e-05
EF0008	Gene	ssb-1	single-strand binding protein	OG1RF_10008	ssb	single-stranded DNA-binding protein	99.647	567	100	0	1037	9697	10263	566	+	9697	10263	567	+	-0.933711	0.000223835	0.00271938	-1.42492	1.78773e-08	3.28255e-07
EF0009	Gene	rpsR	ribosomal protein S18	OG1RF_10009	rpsR	30S ribosomal protein S18	100	240	100	9.33e-126	444	10289	10528	239	+	10289	10528	240	+	-0.889662	0.00477799	0.0277563	-1.46691	3.29145e-06	3.65093e-05
EF0011	Gene		DHH family protein	OG1RF_10010	-	DHH family protein	99.545	1977	100	0	3602	10733	12709	1976	+	10685	12709	2025	+	-0.952505	0.000766981	0.00699697	-0.0931474	0.742171	0.858833
EF0012	Gene	rplI	ribosomal protein L9	OG1RF_10011	rplI	50S ribosomal protein L9	99.779	453	100	0	832	12715	13167	452	+	12706	13167	462	+	-0.706672	0.0279207	0.102255	0.08039	0.802628	0.897506
EF0013	Gene	dnaB	replicative DNA helicase	OG1RF_10012	dnaB	replicative DNA helicase DnaB	99.635	1368	100	0	2499	13440	14807	1367	+	13425	14807	1383	+	-0.009661	0.957683	0.974262	0.678243	0.000188585	0.00121127
EF0014	Gene	purA	adenylosuccinate synthetase	OG1RF_10013	purA	adenylosuccinate synthase	99.845	1293	100	0	2377	15044	16336	1292	+	14922	16337	1416	+	-0.855672	0.0113546	0.0524555	-1.35313	6.28935e-05	0.000491356
EF0016	Gene		DegV family protein	OG1RF_10014	-	DegV family protein	99.77	870	100	0	1596	16461	17330	869	+	16462	17331	870	+	-0.675827	0.00260374	0.0179772	-0.239919	0.286065	0.466021
EF0017	Gene		ABC transporter, ATP-binding protein	OG1RF_10016	-	ABC superfamily ATP binding cassette transporter, ABC protein	99.694	1632	100	0	2987	17370	19001	1631	-	17727	19358	1632	-	-0.176093	0.485687	0.681779	-0.790368	0.00178005	0.00832399
EF0019	Gene		PTS system, IIB component	OG1RF_10018	manX	PTS family mannose/fructose/sorbose porter component IIB	99.61	513	100	0	937	22341	22853	512	+	22699	23211	513	+	-0.625538	0.182025	0.373661	-0.769412	0.100766	0.223848
EF0020	Gene		PTS system, mannose-specific IIAB components	OG1RF_10019	manX2	PTS family mannose porter, IIAB component	100	993	100	0	1834	23088	24080	992	+	23287	24438	1152	+	-0.584674	0.209607	0.406843	-0.791304	0.0895286	0.203474
EF0021	Gene		PTS system, mannose-specific IIC component	OG1RF_10020	manY	PTS family mannose/fructose/sorbose porter component IIC	100	804	100	0	1485	24115	24918	803	+	24473	25276	804	+	-0.542802	0.307902	0.514041	-0.86737	0.103289	0.227894
EF0022	Gene		PTS system, mannose-specific IID component	OG1RF_10021	-	PTS family mannose/fructose/sorbose porter component IID	99.342	912	100	0	1652	24941	25852	911	+	25299	26210	912	+	-0.520489	0.340373	0.549248	-0.84811	0.12032	0.254086
EF0024	Gene		conserved hypothetical protein	OG1RF_10022	-	hypothetical protein	100	378	100	0	699	26014	26391	377	+	26372	26749	378	+	-0.407906	0.296808	0.501964	-0.729296	0.0626819	0.156104
EF0025	Gene		membrane protein, putative	OG1RF_10023	-	hypothetical protein	99.242	528	100	0	953	26639	27166	527	+	26997	27524	528	+	-2.023	0.00488345	0.0281104	-0.59823	0.405309	0.58774
EF0026	Gene		conserved hypothetical protein	OG1RF_10024	-	hypothetical protein	99.51	204	100	3.74e-104	372	27213	27416	203	-	27571	27846	276	-	0.216882	0.520201	0.709033	0.51164	0.129535	0.266955
EF0027	Gene		phosphosugar-binding transcriptional regulator, putative	OG1RF_10025	-	phosphosugar-binding transcriptional regulator	99.092	771	100	0	1386	27614	28384	770	+	27933	28742	810	+	-0.993934	0.00557305	0.0310885	-0.553501	0.116597	0.247673
EF0028	Gene		PTS system, IIBC components	OG1RF_10026	malX	PTS family maltose and glucose porter, IIABC component	99.745	1569	100	0	2876	28533	30101	1568	+	28891	30459	1569	+	-0.493055	0.603612	NA	-0.168265	0.838563	0.916078
EF0029	Gene		aminotransferase, class II	OG1RF_10027	malY	cystathionine beta-lyase	99.095	1215	100	0	2183	30116	31330	1214	+	30474	31688	1215	+	-0.31885	0.738882	NA	0.389491	0.683863	0.817452
EF0030	Gene		endoribonuclease L-PSP, putative	OG1RF_10028	-	endoribonuclease L-PSP	99.213	381	100	0	688	31430	31810	380	+	31713	32168	456	+	-0.506204	0.0261542	0.0977687	-0.72587	0.00169127	0.00792022
EF0031	Gene		membrane protein, putative	OG1RF_10029	-	hypothetical protein	99.306	2592	100	0	4687	32001	34592	2591	+	32360	34951	2592	+	-0.00353274	0.989017	0.99283	-0.187182	0.466177	0.643071
EF0032	Gene		membrane protein, putative	OG1RF_10031	-	ABC superfamily ATP binding cassette transporter, membrane protein	99.197	2616	100	0	4715	34629	37244	2615	-	36277	38892	2616	-	0.734282	0.00930968	0.0454194	1.0453	0.000212794	0.00133768
EF0034	Gene		conserved hypothetical protein	OG1RF_10033	-	hypothetical protein	98.824	510	100	0	909	37788	38297	509	-	39436	39945	510	-	-0.502	0.238666	0.440547	-1.16671	0.0096636	0.034475
EF0035	Gene		conserved hypothetical protein	OG1RF_10034	-	hypothetical protein	98.932	468	100	0	837	38305	38772	467	-	39953	40420	468	-	-0.867037	0.0469721	0.148188	-1.08723	0.0185951	0.0187289
EF0036	Gene		conserved hypothetical protein	OG1RF_10035	-	putative transcriptional regulator	99.359	936	100	0	1696	38837	39784	947	+	40476	41432	957	+	-0.457289	0.0438726	0.141051	-0.765287	0.000863156	0.00441078
EF0037	Gene	proA	gamma-glutamyl phosphate reductase	OG1RF_10036	proA	glutamate-5-semialdehyde dehydrogenase	99.282	1254	100	0	2266	39876	41123	1247	-	41524	42777	1254	-	1.23779	0.000130024	0.00185075	1.97874	8.85403e-10	2.11585e-08
EF0038	Gene	proB	glutamate 5-kinase	OG1RF_10037	proB	glutamate 5-kinase	99.265	816	100	0	1474	41116	41931	815	-	42764	43615	852	-	1.4759	5.77653e-07	1.94631e-05	2.42458	7.63107e-17	7.51545e-15
EF0039	Gene		deoxyuridine 5`-triphosphate nucleotidohydrolase, putative	OG1RF_10038	dut	dUTP diphosphatase	99.792	480	100	0	881	42257	42736	479	+	43899	44384	486	+	0.247842	0.331792	0.539535	0.123152	0.629744	0.778497
EF0040	Gene	radA	DNA repair protein RadA	OG1RF_10039	radA	DNA repair protein RadA	98.979	1371	100	0	2455	42815	44185	1370	+	44463	45833	1371	+	-0.228672	0.36652	0.574564	0.0270768	0.914867	0.953904
EF0041	Gene		PIN domain protein	OG1RF_10040	-	PIN domain protein	99.651	1146	100	0	2095	44286	45431	1145	+	45937	47082	1146	+	-0.216122	0.364554	0.572547	0.0422786	0.859276	0.928038
EF0042	Gene	ispF	2C-methyl-D-erythritol 2,4-cyclodiphosphate synthase	OG1RF_10041	ispF	2-C-methyl-D-erythritol 2,4-cyclodiphosphate synthase	99.578	474	100	0	865	45450	45923	473	+	47101	47574	474	+	-0.416518	0.080767	0.214614	-0.104389	0.661945	0.802133
EF0043	Gene	gltX	glutamyl-tRNA synthetase	OG1RF_10042	gltX	glutamate--tRNA ligase	99.657	1458	100	0	2665	45976	47433	1457	+	47609	49084	1476	+	-0.620208	0.0034988	0.0220261	-0.255247	0.229533	0.398931
EF0044	Gene	cysE	serine O-acetyltransferase	OG1RF_10043	cysE	serine O-acetyltransferase	99.63	540	100	0	987	47703	48242	539	+	49354	49893	540	+	-0.414442	0.00720397	0.0379259	-0.224312	0.149396	0.295518
EF0045	Gene	cysS	cysteinyl-tRNA synthetase	OG1RF_10044	cysS	cysteine--tRNA ligase	98.938	1413	100	0	2527	48235	49647	1412	+	49862	51298	1437	+	-0.521253	0.000155421	0.00210026	-0.39574	0.00418655	0.0171148
EF0046	Gene		conserved hypothetical protein	OG1RF_10045	cysS2	cysteine--tRNA ligase	99.499	399	100	0	726	49644	50042	398	+	51295	51693	399	+	-0.509368	0.000205225	0.00259302	-0.147951	0.283651	0.463016
EF0047	Gene		RNA methyltransferase, TrmH family	OG1RF_10046	-	RNA methyltransferase	98.718	858	101.06	0	1515	50032	50880	848	+	51683	52540	858	+	-0.419863	0.00592832	0.0325671	-0.282087	0.0650728	0.159612
EF0048	Gene		conserved hypothetical protein	OG1RF_10047	-	protein of hypothetical function DUF901	99.623	531	100	0	970	50895	51425	530	+	52555	53085	531	+	-0.443272	0.00727541	0.0380711	-0.402709	0.0150561	0.0495265
EF0049	Gene		sigma-70 factor family protien	OG1RF_10048	-	ECF family DNA directed RNA polymerase sigma subunit	99.824	567	100	0	1042	51511	52077	566	+	53171	53737	567	+	-0.706225	0.196553	NA	-0.564622	0.296162	0.474618
EF0050	Gene		conserved hypothetical protein	OG1RF_10049	veg	Veg protein	100	246	100	4.43e-129	455	52192	52437	245	+	53795	54097	303	+	-0.147509	0.648591	0.803033	-0.32915	0.3097	0.490749
EF0051	Gene	ispE	4-diphosphocytidyl-2C-methyl-D-erythritol kinase	OG1RF_10050	ispE	4-diphosphocytidyl-2-C-methyl-D-erythritol kinase	99.296	852	100	0	1541	52618	53469	851	+	54278	55129	852	+	0.0888086	0.775805	0.881351	-0.103443	0.739759	0.857118
EF0052	Gene		hypothetical protein	-	-	-	-	-	-	-	-	53530	54156	626	-	-	-	-	-	0.141624	0.897008	0.944475	0.0336294	0.975496	0.989068
EF0053	Gene	dnaQ	DNA polymerase III, epsilon subunit	-	-	-	-	-	-	-	-	54156	55025	869	-	-	-	-	-	0.0375775	0.907043	0.95046	0.145087	0.654264	0.796687
EF0054	Gene		hypothetical protein	-	-	-	-	-	-	-	-	55025	55435	410	-	-	-	-	-	0.362177	0.607989	NA	0.554004	0.421027	0.600813
EF0055	Gene		adhesion lipoprotein	OG1RF_10051	adcA	metal ABC superfamily ATP binding cassette transporter, binding protein	99.371	954	100	0	1729	55754	56707	953	+	55296	56249	954	+	-1.93374	1.62264e-06	4.65956e-05	-3.30933	3.79423e-16	3.33277e-14
EF0056	Gene		ABC transporter, ATP-binding protein	OG1RF_10052	-	ABC superfamily ATP binding cassette transporter, ABC protein	100	693	100	0	1280	56733	57425	692	+	56275	56967	693	+	-1.82544	1.27312e-05	0.00026284	-3.18187	4.72861e-14	2.74428e-12
EF0057	Gene		ABC transporter, permease protein	OG1RF_10053	zurM	metal cation ABC superfamily ATP binding cassette transporter, membrane protein	100	840	100	0	1552	57587	58426	839	+	57129	57968	840	+	-1.91067	1.39267e-05	0.000281543	-3.30309	1.18107e-13	6.73417e-12
EF0058	Gene	purR	pur operon repressor PurR	OG1RF_10054	purR	purine operon repressor	100	822	100	0	1519	58570	59391	821	+	58112	58933	822	+	-0.577977	0.143978	0.319431	-1.60602	5.12249e-05	0.000413104
EF0059	Gene	glmU	UDP-N-acetylglucosamine pyrophosphorylase	OG1RF_10055	glmU	UDP-N-acetylglucosamine diphosphorylase	99.201	1377	100	0	2483	59602	60978	1376	+	59135	60520	1386	+	-0.668405	0.00487522	0.0281104	-0.416292	0.0795218	0.185532
EF0062	Gene		5-nucleotidase family protein	OG1RF_10056	-	5'-nucleotidase	98.768	3735	94.7489	0	6643	61420	65361	3941	+	60961	64950	3990	+	-0.405759	0.0816299	0.215999	-1.05244	7.38106e-06	7.54354e-05
EF0063	Gene		pheromone binding protein, putative	OG1RF_10057	-	oligopeptide ABC superfamily ATP binding cassette transporter, binding protein	99.524	1680	100	0	3059	65497	67176	1679	+	65086	66765	1680	+	0.32481	0.595284	0.766319	-0.24416	0.68582	0.819043
EF0064	Gene		conserved hypothetical protein	OG1RF_10058	-	protein of hypothetical function DUF896	100	225	100	1.9e-117	416	67223	67447	224	-	66812	67036	225	-	-1.01253	0.300769	0.49554	-0.666329	0.50557	0.680656
EF0065	Gene		bacterial luciferase family protein	OG1RF_10059	-	bacterial luciferase	98.886	987	100	0	1762	67462	68448	986	-	67051	68037	987	-	-0.335804	0.424472	NA	-0.40919	0.334425	0.515354
EF0066	Gene	ruvA	Holliday junction DNA helicase RuvA	OG1RF_10060	ruvA	crossover junction ATP-dependent DNA helicase RuvA	98.537	615	100	0	1086	68667	69281	614	+	68199	68870	672	+	0.0753428	0.802261	0.896006	-0.28505	0.343183	0.524127
EF0067	Gene	ruvB	Holliday junction DNA helicase RuvB	OG1RF_10061	ruvB	crossover junction ATP-dependent DNA helicase RuvB	99.705	1017	100	0	1862	69294	70310	1016	+	68883	69899	1017	+	-0.159252	0.525642	0.71207	-0.454808	0.0700001	0.169271
EF0068	Gene		hypothetical protein	OG1RF_10062	-	hypothetical protein	98.858	438	100	0	782	70434	70871	437	-	70015	70452	438	-	0.389664	0.681917	NA	0.440481	0.61514	0.767744
EF0069	Gene		N-acetylmannosamine-6-phosphate epimerase, putative	OG1RF_10063	-	N-acylglucosamine-6-phosphate 2-epimerase	98.856	699	100	0	1247	71084	71782	698	+	70518	71363	846	+	0.0703238	0.822901	0.910054	-0.226993	0.460721	0.638413
EF0071	Gene		lipoprotein, putative	OG1RF_10064	-	glycoside hydrolase family protein	99.06	2340	100	0	4200	71960	74299	2339	+	71541	73880	2340	+	0.499695	0.248651	0.449007	-0.084765	0.8451	0.918894
EF0073	Gene		transcriptional regulator, Cro/CI family	OG1RF_10065	-	cro/CI family transcriptional regulator	99.782	918	100	0	1685	74846	75763	917	+	74427	75344	918	+	-0.0890038	0.885223	NA	0.799563	0.189197	0.351366
EF0076	Gene		oxidoreductase, short chain dehydrogenase/reductase family	OG1RF_10068	fabG	3-oxoacyl-[acyl-carrier-protein	98.434	894	100	0	1574	76736	77629	893	+	76315	77208	894	+	-0.655536	0.0854724	0.222669	0.116069	0.760841	0.870987
EF0077	Gene		conserved hypothetical protein	OG1RF_10069	-	hypothetical protein	98.953	573	100	0	1026	77642	78214	572	+	77221	77793	573	+	-0.677935	0.0967315	0.241304	0.251025	0.538757	0.708604
EF0078	Gene		conserved hypothetical protein	OG1RF_10070	-	hypothetical protein	98.958	192	100	7.61e-96	344	78227	78418	191	+	77806	77997	192	+	-0.753197	0.0856011	0.222774	0.250227	0.568668	0.731659
EF0079	Gene		gls24 protein	OG1RF_10071	-	stress response regulator Gls24	98.83	513	100	0	915	78431	78943	512	+	78010	78522	513	+	-0.685947	0.129532	0.299274	0.19524	0.66629	0.805896
EF0080	Gene		gls24 protein	OG1RF_10072	-	stress response regulator Gls24	99.822	561	100	0	1031	79002	79562	560	+	78581	79141	561	+	-0.589149	0.244658	0.445425	0.204856	0.68598	0.819043
EF0081	Gene		membrane protein, putative	OG1RF_10073	-	transglycosylase associated protein	99.177	243	100	4.4e-124	438	79586	79828	242	+	79165	79407	243	+	-0.530811	0.22925	0.43168	0.132294	0.764677	0.872918
EF0082	Gene		major facilitator family transporter	OG1RF_10079	-	major facilitator family transporter	99.919	1236	100	0	2278	80195	81430	1235	+	83029	84264	1236	+	-1.22888	0.0490475	0.049719	-3.66951	4.95405e-09	1.01903e-07
EF0083	Gene		hypothetical protein	OG1RF_10080	-	hypothetical protein	100	180	100	1.53e-92	333	81451	81630	179	+	84285	84464	180	+	-1.35292	0.0199552	0.0319602	-3.49693	3.30317e-09	7.15687e-08
EF0085	Gene		conserved domain protein	OG1RF_10082	-	M protein trans-acting positive regulator	98.733	1105	100.091	0	1962	81786	83269	1483	-	84821	86305	1485	-	-0.633549	0.27744	NA	-0.24239	0.670185	0.808784
EF0086	Gene		conserved domain protein	OG1RF_10083	-	M protein trans-acting positive regulator	99.126	1488	100	0	2676	83263	84750	1487	-	86299	87786	1488	-	-0.326293	0.566361	NA	0.158944	0.766795	0.873834
EF0089	Gene		conserved domain protein	OG1RF_10084	-	cell wall surface anchor protein	98.793	5964	100	0	10615	85460	91558	6098	+	88488	94595	6108	+	-0.735089	0.00253431	0.0177402	-0.129433	0.595364	0.753772
EF0090	Gene		diacylglycerol kinase catalytic domain protein	OG1RF_10085	-	diacylglycerol kinase catalytic domain protein	99.126	915	100	0	1646	91977	92891	914	+	94869	95783	915	+	-0.623236	0.00421332	0.025111	-0.224728	0.303255	0.482654
EF0091	Gene		conserved hypothetical protein	OG1RF_10086	-	M protein trans-acting positive regulator	97.942	1506	100	0	2610	92973	94478	1505	+	95865	97370	1506	+	-0.755136	0.019643	0.0796717	-0.311873	0.335622	0.516708
EF0092	Gene		hypothetical protein	OG1RF_10087	-	hypothetical protein	96.25	240	100	9.53e-111	394	94814	95053	239	+	97716	97955	240	+	-0.0593004	0.980557	NA	-1.03964	0.668993	NA
EF0093	Gene		cell wall surface anchor family protein	OG1RF_10088	-	cell wall surface anchor family protein	94.287	2748	86.7424	0	4204	95050	98235	3185	+	97970	101047	3078	+	-0.16274	0.558143	0.736132	0.148704	0.592682	0.751548
EF0094	Gene		formate/nitrite transporter family protein	OG1RF_10089	-	formate/nitrite transporter	99.611	771	100	0	1408	98412	99173	761	+	101215	101985	771	+	-1.97529	3.19996e-10	3.23452e-08	-3.36729	6.13748e-26	1.81335e-23
EF0095	Gene		lipoprotein, putative	OG1RF_10090	-	putative lipoprotein	99.873	786	100	0	1447	99329	100114	785	+	102141	102926	786	+	-0.0155286	0.944157	0.96712	-0.204132	0.357229	0.539495
EF0096	Gene		conserved hypothetical protein	OG1RF_10091	-	hypothetical protein	99.853	681	100	0	1253	100173	100793	620	-	102985	103665	681	-	-0.181287	0.529539	0.714821	-1.2051	2.94807e-05	0.000256869
EF0097	Gene		regulatory protein pfoR, putative	OG1RF_10092	pfoR	perfringolysin O regulator protein	99.368	1107	100	0	2006	101110	102216	1106	+	103922	105028	1107	+	-1.25428	0.00394172	0.0242354	-1.51261	0.000509896	0.00283275
EF0098	Gene	sdhB-1	L-serine dehydratase, iron-sulfur-dependent, beta subunit	OG1RF_10093	sdaB	L-serine dehydratase, iron-sulfur-dependent, beta subunit	99.394	660	100	0	1197	102191	102898	707	+	105003	105710	708	+	-1.24924	0.00464859	0.0271541	-1.45831	0.000955282	0.00476907
EF0099	Gene	sdhA-1	L-serine dehydratase, iron-sulfur-dependent, alpha subunit	OG1RF_10094	sdaA	L-serine dehydratase, iron-sulfur-dependent, alpha subunit	99.217	894	100	0	1613	102913	103806	893	+	105725	106618	894	+	-1.25669	0.00183047	0.0140596	-1.64257	4.67757e-05	0.000382925
EF0100	Gene	serS-1	seryl-tRNA synthetase	OG1RF_10095	serS	serine--tRNA ligase	98.899	1272	100	0	2272	103833	105104	1271	+	106645	107916	1272	+	-1.30693	0.00216527	0.0158598	-1.79268	2.61504e-05	0.000231577
EF0101	Gene		hydrolase, alpha/beta hydrolase fold family	OG1RF_10096	-	alpha/beta hydrolase fold family hydrolase	100	915	100	0	1690	105141	106055	914	-	107953	108903	951	-	0.255637	0.238254	0.440281	0.189268	0.381451	0.565822
EF0104	Gene	arcA	arginine deiminase	OG1RF_10099	arcA	arginine deiminase	99.267	1227	100	0	2217	107729	108955	1226	+	110541	111767	1227	+	-0.211975	0.710083	0.842828	-0.135083	0.812777	0.901794
EF0105	Gene	argF-1	ornithine carbamoyltransferase	OG1RF_10100	arcB	ornithine carbamoyltransferase	99.412	1020	100	0	1851	108982	110004	1022	+	111754	112815	1062	+	-0.076484	0.896369	0.944196	0.107862	0.854286	0.923629
EF0106	Gene	arcC-1	carbamate kinase	OG1RF_10101	arcC	carbamate kinase	99.143	933	100	0	1679	110110	111042	932	+	112921	113853	933	+	-0.389521	0.509815	0.699404	-0.00891187	0.987971	0.995321
EF0108	Gene		C4-dicarboxylate transporter, putative	OG1RF_10103	-	UIT3 family protein	99.587	1452	100	0	2649	111807	113258	1451	+	114618	116069	1452	+	-0.474259	0.429437	0.636451	-0.119216	0.842587	0.917691
EF0109	Gene		ThiJ/PfpI family protein	OG1RF_10104	-	ThiJ/PfpI family protein	99.119	681	100	0	1225	113349	114029	680	-	116160	116840	681	-	0.571778	0.0598639	0.175088	1.71852	8.22387e-09	1.62973e-07
EF0111	Gene		oxidoreductase, zinc-binding	OG1RF_10106	-	oxidoreductase	98.697	998	97.8431	0	1772	114541	115563	1022	+	117352	118368	1017	+	-0.564483	0.0378318	0.126103	-0.0215977	0.938277	0.967161
EF0112	Gene		conserved domain protein	-	-	-	-	-	-	-	-	115686	116489	803	+	-	-	-	-	-0.452408	0.617537	0.784472	-0.751258	0.411337	0.591787
EF0113	Gene		hypothetical protein	-	-	-	-	-	-	-	-	116482	117297	815	+	-	-	-	-	-0.360364	0.50148	0.696056	-0.703776	0.198027	0.362659
EF0114	Gene		glycosyl hydrolase, family 20	OG1RF_10107	-	family 20 glycosyl hydrolase	99.522	2508	100	0	4566	117533	120040	2507	+	118538	121087	2550	+	-0.353878	0.306922	0.513298	-1.241	0.000395242	0.00228159
EF0115	Gene		endoribonuclease L-PSP, putative	OG1RF_10108	-	endoribonuclease L-PSP	98.897	1269	100	0	2266	120325	121593	1268	+	121516	122784	1269	+	0.453279	0.326653	0.534274	-0.693471	0.135795	0.276352
EF0116	Gene		conserved hypothetical protein	OG1RF_10109	-	hypothetical protein	98.198	444	100	0	776	121643	122086	443	-	122834	123277	444	-	-0.353424	0.102575	0.251168	0.830098	0.000121114	0.000868921
EF0118	Gene		ornithine cyclodeaminase, putative	OG1RF_10111	-	ornithine cyclodeaminase/mu-crystallin family protein	99.275	966	100	0	1746	123593	124558	965	+	124784	125749	966	+	-0.070158	0.885458	0.939753	-0.433667	0.375082	0.559439
EF0119	Gene		phenazine biosynthesis protein PhzF family	OG1RF_10112	phzF	phenazine biosynthesis protein PhzF	97.972	789	100	0	1369	124560	125348	788	+	125751	126539	789	+	-0.0348297	0.934037	0.962214	-0.0805597	0.843146	0.917691
EF0120	Gene		conserved hypothetical protein	OG1RF_10113	-	cob(I)yrinic acid a,c-diamide adenosyltransferase	99.069	537	100	0	965	125396	125941	545	-	126588	127133	546	-	-0.550918	0.189749	0.383904	-0.725964	0.084996	0.195599
EF0122	Gene		conserved domain protein	-	-	-	-	-	-	-	-	126108	126485	377	-	-	-	-	-	-0.855229	0.00731308	0.0381034	-0.74301	0.0198607	0.0619455
EF0123	Gene		conserved hypothetical protein	-	-	-	-	-	-	-	-	126495	128846	2351	-	-	-	-	-	-0.706	0.00228481	0.0164493	-0.4559	0.0487221	0.126982
EF0124	Gene		hypothetical protein	OG1RF_10114	-	hypothetical protein	98.397	312	86.6667	2.96e-157	549	128949	129278	329	-	127284	127625	342	-	-1.18342	0.302757	0.494575	-0.854383	0.462976	0.640558
EF0125	Gene		IS256, transposase	-	-	-	-	-	-	-	-	129645	130817	1172	+	-	-	-	-	0.210301	0.196036	0.390988	0.126013	0.441017	0.618871
EF0126	Gene		conserved hypothetical protein	-	-	-	-	-	-	-	-	130937	131554	617	+	-	-	-	-	0.136877	0.625906	0.787681	0.769283	0.00626739	0.0239354
EF0127	Gene		conserved hypothetical protein	-	-	-	-	-	-	-	-	132152	132727	575	+	-	-	-	-	-0.403742	0.581102	0.754209	-1.19143	0.103981	0.229158
EF0128	Gene		hypothetical protein	-	-	-	-	-	-	-	-	132769	133407	638	-	-	-	-	-	0.667899	0.38426	0.593536	0.962232	0.21179	0.380337
EF0129	Gene		transcriptional regulator, Cro/CI family	-	-	-	-	-	-	-	-	133414	133788	374	-	-	-	-	-	0.647534	0.423382	0.630509	0.920281	0.257575	0.43262
EF0130	Gene		hypothetical protein	-	-	-	-	-	-	-	-	134630	134812	182	-	-	-	-	-	0.392826	0.776327	NA	0.456402	0.751033	0.86306
EF0131	Gene		conserved domain protein	-	-	-	-	-	-	-	-	134979	135230	251	+	-	-	-	-	-0.330573	0.65821	NA	-0.548783	0.441289	0.618986
EF0132	Gene		hypothetical protein	-	-	-	-	-	-	-	-	135317	135643	326	+	-	-	-	-	-0.505203	0.484038	NA	0.114923	0.871869	0.934028
EF0133	Gene		hypothetical protein	-	-	-	-	-	-	-	-	135643	136050	407	+	-	-	-	-	0.178586	0.656775	0.809201	0.822931	0.0363547	0.100727
EF0134	Gene		hypothetical protein	-	-	-	-	-	-	-	-	136200	136424	224	+	-	-	-	-	0.849648	0.676855	NA	0.49298	0.805668	NA
EF0135	Gene		conserved hypothetical protein	-	-	-	-	-	-	-	-	136453	136644	191	+	-	-	-	-	0.253896	0.792622	NA	1.85646	0.131448	0.2697
EF0136	Gene		hypothetical protein	-	-	-	-	-	-	-	-	136626	137030	404	+	-	-	-	-	-0.322862	0.70104	NA	-0.0111328	0.990324	0.996456
EF0137	Gene		nucleotidyltransferase domain protein	-	-	-	-	-	-	-	-	137142	137474	332	+	-	-	-	-	-1.02761	0.000125775	0.00182663	0.23606	0.379888	0.56505
EF0138	Gene		conserved domain protein	-	-	-	-	-	-	-	-	137464	137847	383	+	-	-	-	-	-1.28668	0.000725864	0.00673924	0.335127	0.381707	0.565944
EF0139	Gene		FtsK/SpoIIIE family protein	-	-	-	-	-	-	-	-	137848	139359	1511	+	-	-	-	-	0.522105	0.49699	NA	0.37611	0.629485	0.778472
EF0140	Gene		conserved domain protein	-	-	-	-	-	-	-	-	139399	139932	533	+	-	-	-	-	-0.0715988	0.931795	NA	-1.41093	0.132088	0.269822
EF0141	Gene		hypothetical protein	-	-	-	-	-	-	-	-	139953	140240	287	+	-	-	-	-	0.37419	0.615764	NA	-0.776814	0.340853	0.521788
EF0142	Gene		conserved hypothetical protein	-	-	-	-	-	-	-	-	140250	140654	404	+	-	-	-	-	-0.140582	0.847964	NA	-1.55618	0.0652271	0.15987
EF0143	Gene		transcriptional regulator, Cro/CI family	-	-	-	-	-	-	-	-	140945	142228	1283	+	-	-	-	-	-0.144066	0.782573	NA	0.0294137	0.958916	0.980333
EF0144	Gene		conserved domain protein	-	-	-	-	-	-	-	-	142246	142860	614	+	-	-	-	-	1.29251	0.26258	0.491534	-1.10355	0.392865	0.495638
EF0145	Gene		hypothetical protein	-	-	-	-	-	-	-	-	142958	143263	305	+	-	-	-	-	-0.845967	0.0522856	0.160183	-0.65894	0.144348	0.288538
EF0146	Gene		surface exclusion protein, putative	-	-	-	-	-	-	-	-	143274	145979	2705	+	-	-	-	-	-0.513098	0.392727	0.602563	-0.241378	0.688353	0.820068
EF0149	Gene		aggregation substance, putative	-	-	-	-	-	-	-	-	146450	150367	3917	+	-	-	-	-	-0.320622	0.198425	0.392462	0.0745453	0.767256	0.873834
EF0150	Gene		membrane protein, putative	-	-	-	-	-	-	-	-	150560	151417	857	-	-	-	-	-	0.681277	NA	NA	-1.31345	NA	NA
EF0151	Gene		hypothetical protein	-	-	-	-	-	-	-	-	151476	152030	554	+	-	-	-	-	0.737152	0.177894	NA	0.636455	0.275341	0.453134
EF0152	Gene		hypothetical protein	-	-	-	-	-	-	-	-	152073	152516	443	+	-	-	-	-	-0.112822	0.910312	NA	1.30656	0.226084	0.3967
EF0153	Gene		cell wall surface anchor family protein	-	-	-	-	-	-	-	-	152519	153367	848	+	-	-	-	-	0.622669	0.15766	NA	0.735433	0.114625	0.245734
EF0154	Gene		conserved hypothetical protein	-	-	-	-	-	-	-	-	153378	154367	989	+	-	-	-	-	0.105134	0.894164	NA	0.0130173	0.987479	0.995134
EF0155	Gene		conserved hypothetical protein	-	-	-	-	-	-	-	-	154367	154591	224	+	-	-	-	-	-2.25708	0.153778	0.490736	0.0147094	0.991787	0.996979
EF0156	Gene		conserved hypothetical protein	-	-	-	-	-	-	-	-	154604	154993	389	+	-	-	-	-	-0.405574	0.805393	NA	-0.546602	0.748264	0.862055
EF0157	Gene		conserved domain protein	-	-	-	-	-	-	-	-	155385	155603	218	-	-	-	-	-	-0.554809	0.140476	0.315821	-0.390271	0.301539	0.480393
EF0158	Gene		conjugal transfer protein, putative	-	-	-	-	-	-	-	-	155767	158274	2507	+	-	-	-	-	0.247669	0.454931	0.657517	-0.0146949	0.965437	0.983287
EF0159	Gene		membrane protein, putative	-	-	-	-	-	-	-	-	158281	160245	1964	+	-	-	-	-	-0.1777	0.468977	0.668486	-0.340222	0.171022	0.327532
EF0160	Gene		conserved domain protein	-	-	-	-	-	-	-	-	160276	161307	1031	+	-	-	-	-	1.26654	0.015218	0.0191909	0.105279	0.838182	0.916041
EF0161	Gene		hypothetical protein	-	-	-	-	-	-	-	-	161322	161612	290	+	-	-	-	-	2.83615	0.124215	0.49838	-0.282872	0.879886	NA
EF0162	Gene		hypothetical protein	-	-	-	-	-	-	-	-	161654	161869	215	+	-	-	-	-	-0.0518946	0.976122	NA	2.20704	0.2583	0.498674
EF0163	Gene		lipoprotein, putative	-	-	-	-	-	-	-	-	161866	162384	518	+	-	-	-	-	-0.0724341	0.908967	NA	0.928449	0.171828	0.328494
EF0164	Gene		lipoprotein, putative	-	-	-	-	-	-	-	-	162458	162832	374	+	-	-	-	-	-0.465191	0.6525	0.806292	0.224489	0.827847	0.910183
EF0165	Gene		conserved hypothetical protein	-	-	-	-	-	-	-	-	162915	163127	212	+	-	-	-	-	-2.34279	0.228066	0.490584	-2.91384	0.13381	0.498654
EF0166	Gene		site-specific recombinase, phage integrase family	-	-	-	-	-	-	-	-	163120	164286	1166	+	-	-	-	-	0.403788	0.511892	NA	0.0260782	0.966723	0.983718
EF0167	Gene	guaA	GMP synthase	OG1RF_10115	guaA	GMP synthase (glutamine-hydrolyzing)	99.488	1563	100	0	2843	164365	165927	1562	-	127763	129325	1563	-	-0.566062	0.00153143	0.0122079	-0.223011	0.211951	0.380365
EF0168	Gene		pantothenate kinase, putative	OG1RF_10116	coaA	pantothenate kinase	99.675	924	100	0	1690	166239	167162	923	-	129637	130560	924	-	-0.5603	0.0137357	0.0607885	-0.737319	0.00118379	0.00575084
EF0169	Gene		lipase/acylhydrolase	OG1RF_10117	-	lipase/acylhydrolase	99.32	588	100	0	1064	167317	167904	587	+	130715	131302	588	+	-0.855298	0.00804581	0.0411476	0.339643	0.293343	0.472023
EF0170	Gene		conserved hypothetical protein	OG1RF_10118	rsmc	methyltransferase domain protein	99.179	609	100	0	1098	167919	168527	608	+	131317	131925	609	+	-0.703769	0.0248074	0.0940463	0.284287	0.364916	0.548157
EF0171	Gene	adD	adenosine deaminase	OG1RF_10119	add	adenosine deaminase	98.817	1014	100	0	1807	168560	169591	1031	-	131958	132989	1032	-	1.84967	0.000289039	0.0032901	1.88727	0.000143663	0.000978837
EF0172	Gene		sugar-binding transcriptional regulator, LacI family	OG1RF_10120	-	LacI family sugar-binding transcriptional regulator	99.504	1008	100	0	1834	169733	170740	1007	+	133092	134138	1047	+	-0.234537	0.484872	0.681696	-1.20437	0.000340367	0.00202971
EF0173	Gene	pyn	pyrimidine-nucleoside phosphorylase	OG1RF_10121	pdp	pyrimidine-nucleoside phosphorylase	99.462	1302	100	0	2366	170881	172182	1301	+	134171	135580	1410	+	0.185251	0.497684	0.694065	-1.0111	0.000219069	0.00137182
EF0174	Gene	deoC	deoxyribose-phosphate aldolase	OG1RF_10122	deoC	deoxyribose-phosphate aldolase	99.849	663	100	0	1219	172210	172872	662	+	135608	136270	663	+	0.181401	0.55539	0.734033	-0.910211	0.00315079	0.0133508
EF0175	Gene	cdd	cytidine deaminase	OG1RF_10123	cdd	cytidine deaminase	100	396	100	0	732	172841	173305	464	+	136239	136703	465	+	0.224786	0.486176	0.681779	-0.917974	0.00459162	0.0185606
EF0176	Gene		basic membrane protein family	OG1RF_10124	-	ABC superfamily ATP binding cassette transporter, binding protein	99.721	1074	100	0	1967	173401	174474	1073	+	136799	137872	1074	+	-0.112414	0.739221	0.861816	-1.28014	0.000153205	0.00102452
EF0177	Gene		basic membrane protein family	OG1RF_10125	-	ABC superfamily ATP binding cassette transporter, binding protein	99.355	1086	100	0	1967	174528	175613	1085	+	137884	139011	1128	+	-0.173638	0.660389	0.812409	-1.56015	7.99002e-05	0.000606719
EF0178	Gene		ABC transporter, ATP-binding protein	OG1RF_10126	-	ABC superfamily ATP binding cassette transporter, ABC protein	99.554	1569	100	0	2859	175819	177387	1568	+	139217	140785	1569	+	0.232336	0.612109	0.780011	-0.994436	0.0301733	0.0864755
EF0179	Gene		ABC transporter, permease protein	OG1RF_10127	-	ABC superfamily, ATP binding cassette transporter, membrane protein	98.863	1143	100	0	2039	177380	178513	1133	+	140769	141911	1143	+	0.0140626	0.9789	0.987254	-1.18563	0.0259135	0.0468104
EF0180	Gene		ABC transporter, permease protein	OG1RF_10128	-	ABC superfamily, ATP binding cassette transporter, membrane protein	99.161	953	99.8952	0	1716	178513	179466	953	+	141911	142864	954	+	-0.0945062	0.860625	0.927745	-1.1581	0.0315583	0.0420512
EF0185	Gene	deoB	phosphopentomutase	OG1RF_10133	deoB	phosphopentomutase	98.886	1167	100	0	2084	180638	181804	1166	+	145607	146773	1167	+	-0.695281	2.47907e-05	0.000474592	0.163481	0.321554	0.502097
EF0186	Gene	deoD-1	purine nucleoside phosphorylase	OG1RF_10134	deoD	purine-nucleoside phosphorylase	98.901	819	100	0	1463	181821	182639	818	+	146790	147608	819	+	-0.528689	0.000333847	0.00371644	0.3462	0.0188409	0.0592196
EF0187	Gene	deoD-2	purine nucleoside phosphorylase	OG1RF_10135	-	purine nucleoside phosphorylase	99.435	708	100	0	1286	182657	183364	707	+	147626	148333	708	+	-0.502194	0.00445349	0.0263559	0.279025	0.114163	0.245187
EF0188	Gene		iron compound ABC transporter, substrate-binding protein	OG1RF_10136	-	iron (Fe3+) ABC superfamily ATP binding cassette transporter, binding protein	99.574	939	100	0	1712	183404	184342	938	-	148372	149310	939	-	-0.0585117	0.860713	0.927745	-0.156402	0.638212	0.785083
EF0191	Gene		ferrichrome ABC transporter, ATP-binding protein	OG1RF_10137	-	ABC superfamily ATP binding cassette transporter, ABC protein	99.001	801	100	0	1435	184573	185379	806	+	149541	150347	807	+	-0.0450673	0.924442	0.957663	-1.07182	0.0238225	0.0495464
EF0192	Gene		ferrichrome ABC transporter, permease protein	OG1RF_10138	-	iron (Fe3+) ABC superfamily ATP binding cassette transporter, membrane protein	99.901	1011	100	0	1862	185376	186386	1010	+	150344	151354	1011	+	-0.539176	0.236105	0.439095	-0.872201	0.053399	0.1373
EF0193	Gene	fhuG	ferrichrome ABC transporter, permease protein	OG1RF_10139	fhuG	iron ABC superfamily ATP binding cassette transporter, membrane protein	98.607	1005	100	0	1779	186383	187387	1004	+	151351	152355	1005	+	-0.273416	0.587791	0.76025	-0.63168	0.209645	0.377896
EF0194	Gene		NADH-dependent butanol dehydrogenase, putative	OG1RF_10140	adh3	putative alcohol dehydrogenase (NADP(+))	99.411	1188	100	0	2156	187516	188703	1187	+	152469	153671	1203	+	-0.945728	1.79827e-06	5.04914e-05	-0.114627	0.562894	0.726243
EF0195	Gene	gpm	phosphoglycerate mutase 1	OG1RF_10141	gpmA	phosphoglycerate mutase	100	687	100	0	1269	188760	189446	686	-	153728	154414	687	-	-0.437922	0.0173484	0.072702	-0.466058	0.0113478	0.0396136
EF0196	Gene		site-specific recombinase, resolvase family	OG1RF_10142	-	resolvase family site-specific recombinase	99.306	576	100	0	1042	189621	190196	575	-	154589	155164	576	-	-1.09966	2.64539e-05	0.000498873	-1.66646	2.44132e-10	6.72399e-09
EF0197	Gene	rpiA	ribose 5-phosphate isomerase A	OG1RF_10143	rpiA	ribose-5-phosphate isomerase	99.559	681	100	0	1242	190238	190918	680	-	155206	155886	681	-	-1.01281	0.000976903	0.00854199	-1.85009	2.0004e-09	4.48364e-08
EF0198	Gene	rpsL	ribosomal protein S12	OG1RF_10144	rpsL	30S ribosomal protein S12	100	414	100	0	765	191263	191676	413	+	156231	156644	414	+	-0.601679	0.0450538	0.14384	-2.19822	2.47965e-13	1.27919e-11
EF0199	Gene	rpsG	ribosomal protein S7	OG1RF_10145	rpsG	30S ribosomal protein S7	99.788	471	100	0	865	191732	192202	470	+	156700	157170	471	+	-0.582756	0.0485049	0.151678	-2.02682	6.88959e-12	2.66561e-10
EF0200	Gene	fusA	translation elongation factor G	OG1RF_10146	fusA	elongation factor G	99.904	2082	100	0	3834	192286	194367	2081	+	157254	159335	2082	+	-0.539348	0.0485585	0.151678	-1.82872	2.27205e-11	8.11447e-10
EF0201	Gene	tuf	translation elongation factor Tu	OG1RF_10147	tuf	elongation factor EF1A	99.916	1188	100	0	2189	194518	195705	1187	+	159486	160673	1188	+	-0.202256	0.385762	0.594766	-0.770997	0.000945736	0.00473679
EF0202	Gene		phosphomethylpyrimidine kinase, putative	OG1RF_10148	thiD	phosphomethylpyrimidine kinase	99.03	825	100	0	1480	195887	196711	824	+	160854	161678	825	+	-0.607263	0.0265116	0.0985095	-0.974199	0.000443904	0.002496
EF0203	Gene	cfa	cyclopropane-fatty-acyl-phospholipid synthase	OG1RF_10149	cfa	cyclopropane-fatty-acyl-phospholipid synthase	99.657	1167	100	0	2134	196983	198149	1166	+	161848	163116	1269	+	-0.429436	0.0415855	0.134899	0.589817	0.00516289	0.020442
EF0205	Gene	rpsJ	ribosomal protein S10	OG1RF_10150	rpsJ	30S ribosomal protein S10	100	309	100	5.39e-164	571	198498	198806	308	+	163429	163773	345	+	-0.685789	0.0566304	0.168557	-2.02925	1.71115e-08	3.1598e-07
EF0206	Gene	rplC	ribosomal protein L3	OG1RF_10151	rplC	50S ribosomal protein L3	100	630	100	0	1164	198828	199457	629	+	163795	164424	630	+	-0.678237	0.0453092	0.144202	-2.05637	1.29575e-09	2.96563e-08
EF0207	Gene	rplD	ribosomal protein L4	OG1RF_10152	rplD	ribosomal protein L4/L1 family protein	99.679	624	100	0	1142	199483	200106	623	+	164450	165073	624	+	-0.684794	0.0372653	0.125392	-2.05323	4.28795e-10	1.09731e-08
EF0208	Gene	rplW	ribosomal protein L23	OG1RF_10153	rplW	50S ribosomal protein L23	100	291	100	5.13e-154	538	200106	200396	290	+	165073	165363	291	+	-0.710374	0.0557635	0.167148	-2.0544	3.21475e-08	5.61716e-07
EF0209	Gene	rplB	ribosomal protein L2	OG1RF_10154	rplB	50S ribosomal protein L2	99.88	831	100	0	1530	200436	201266	830	+	165403	166233	831	+	-0.654016	0.057439	0.169612	-2.04464	2.86936e-09	6.25866e-08
EF0210	Gene	rpsS	ribosomal protein S19	OG1RF_10155	rpsS	30S ribosomal protein S19	100	279	100	2.3e-147	516	201309	201587	278	+	166276	166554	279	+	-0.613657	0.0605379	0.175878	-2.06464	2.80079e-10	7.53555e-09
EF0211	Gene	rplV	ribosomal protein L22	OG1RF_10156	rplV	50S ribosomal protein L22	100	348	100	0	643	201609	201956	347	+	166570	166923	354	+	-0.628749	0.0475177	0.14935	-2.07224	6.67947e-11	2.12826e-09
EF0212	Gene	rpsC	ribosomal protein S3	OG1RF_10157	rpsC	30S ribosomal protein S3	99.848	657	100	0	1208	202023	202679	656	+	166990	167646	657	+	-0.55	0.0961457	0.240079	-2.0628	4.4233e-10	1.1231e-08
EF0213	Gene	rplP	ribosomal protein L16	OG1RF_10158	rplP	50S ribosomal protein L16	100	435	100	0	804	202682	203116	434	+	167649	168083	435	+	-0.526666	0.125179	0.291229	-2.10316	9.34321e-10	2.21646e-08
EF0214	Gene	rpmC	ribosomal protein L29	OG1RF_10159	rpmC	50S ribosomal protein L29	100	189	100	1.61e-97	350	203106	203294	188	+	168073	168261	189	+	-0.598076	0.0629336	0.18111	-2.03368	2.75359e-10	7.5203e-09
EF0215	Gene	rpsQ	ribosomal protein S17	OG1RF_10160	rpsQ	30S ribosomal protein S17	99.625	267	100	4.77e-139	488	203318	203584	266	+	168264	168551	288	+	-0.526863	0.108473	0.261214	-2.08536	2.19964e-10	6.16277e-09
EF0216	Gene	rplN	ribosomal protein L14	OG1RF_10161	rplN	50S ribosomal protein L14	100	369	100	0	682	203642	204010	368	+	168609	168977	369	+	-0.427009	0.20043	0.395076	-2.05569	7.28384e-10	1.79337e-08
EF0217	Gene	rplX	ribosomal protein L24	OG1RF_10162	rplX	50S ribosomal protein L24	100	312	100	1.17e-165	577	204046	204357	311	+	169013	169324	312	+	-0.548394	0.0767061	0.207534	-2.04459	4.31214e-11	1.45984e-09
EF0218	Gene	rplE	ribosomal protein L5	OG1RF_10163	rplE	50S ribosomal protein L5	100	540	100	0	998	204383	204922	539	+	169350	169889	540	+	-0.549708	0.101508	0.249767	-2.05146	1.01074e-09	2.38037e-08
EF0219	Gene	rpsN-1	ribosomal protein S14	OG1RF_10164	rpsN	ribosomal protein S14p/S29e	100	186	100	7.35e-96	344	204941	205126	185	+	169908	170093	186	+	-0.619357	0.0494188	0.153417	-2.06158	6.60942e-11	2.12679e-09
EF0220	Gene	rpsH	ribosomal protein S8	OG1RF_10165	rpsH	30S ribosomal protein S8	99.749	399	100	0	732	205162	205560	398	+	170129	170527	399	+	-0.700496	0.0286366	0.103823	-2.05813	1.30314e-10	3.88552e-09
EF0221	Gene	rplF	ribosomal protein L6	OG1RF_10166	rplF	50S ribosomal protein L6	99.814	537	100	0	987	205592	206128	536	+	170559	171095	537	+	-0.66697	0.0397035	0.130809	-2.09534	1.04783e-10	3.16305e-09
EF0223	Gene	rplR	ribosomal protein L18	OG1RF_10167	rplR	50S ribosomal protein L18	100	357	100	0	660	206289	206645	356	+	171247	171612	366	+	-0.700829	0.0336942	0.116797	-2.15772	6.36118e-11	2.06738e-09
EF0224	Gene	rpsE	ribosomal protein S5	OG1RF_10168	rpsE	30S ribosomal protein S5	100	501	100	0	926	206666	207166	500	+	171633	172133	501	+	-0.714565	0.0307453	0.109353	-2.19175	3.49959e-11	1.20996e-09
EF0225	Gene	rpmD	ribosomal protein L30	OG1RF_10169	rpmD	50S ribosomal protein L30	100	180	100	1.53e-92	333	207181	207360	179	+	172148	172327	180	+	-0.841282	0.00144506	0.0116659	-2.29271	4.61366e-18	6.24766e-16
EF0226	Gene	rplO	ribosomal protein L15	OG1RF_10170	rplO	50S ribosomal protein L15	99.773	441	100	0	809	207408	207848	440	+	172375	172815	441	+	-0.812538	0.0246011	0.0936249	-2.23979	5.89336e-10	1.47334e-08
EF0227	Gene	secY	preprotein translocase, SecY subunit	OG1RF_10171	secY	preprotein translocase subunit SecY	99.615	1299	100	0	2372	207849	209147	1298	+	172816	174114	1299	+	-0.923313	0.0110917	0.0516182	-2.21963	1.028e-09	2.40361e-08
EF0228	Gene	adk	adenylate kinase	OG1RF_10172	adk	adenylate kinase	99.846	651	100	0	1197	209234	209884	650	+	174156	174851	696	+	-0.880097	0.0276805	0.101818	-2.32953	5.68626e-09	1.16229e-07
EF0229	Gene	infA	translation initiation factor IF-1	OG1RF_10173	infA	translation initiation factor IF-1	100	219	100	3.98e-114	405	210095	210313	218	+	175062	175280	219	+	-0.476006	0.148674	0.326411	-1.40673	1.98411e-05	0.000180122
EF0230	Gene	rpmJ	ribosomal protein L36	OG1RF_10174	rpmJ	50S ribosomal protein L36	100	117	100	9.88e-58	217	210346	210462	116	+	175313	175429	117	+	-0.577465	0.027892	0.102255	-1.35667	2.49465e-07	3.7021e-06
EF0231	Gene	rpsM	ribosomal protein S13	OG1RF_10175	rpsM	30S ribosomal protein S13	100	366	100	0	676	210482	210847	365	+	175449	175814	366	+	-0.485556	0.140737	0.315922	-1.38812	2.55493e-05	0.000227494
EF0232	Gene	rpsK	ribosomal protein S11	OG1RF_10176	rpsK	30S ribosomal protein S11	100	390	100	0	721	210875	211264	389	+	175842	176231	390	+	-0.445617	0.117761	0.277336	-1.41598	6.72612e-07	9.10829e-06
EF0233	Gene	rpoA	DNA-directed RNA polymerase, alpha subunit	OG1RF_10177	rpoA	DNA-directed RNA polymerase subunit alpha	99.787	939	100	0	1724	211345	212283	938	+	176312	177250	939	+	-0.48779	0.0873078	0.225092	-1.44697	3.95545e-07	5.63826e-06
EF0234	Gene	rplQ	ribosomal protein L17	OG1RF_10178	rplQ	50S ribosomal protein L17	100	384	100	0	710	212357	212740	383	+	177324	177707	384	+	-0.454575	0.160745	0.343309	-1.54727	1.81577e-06	2.21021e-05
EF0235	Gene		membrane protein, putative	OG1RF_10180	-	hypothetical protein	99.667	1200	100	0	2194	213015	214214	1199	+	177982	179181	1200	+	-1.086	0.000409616	0.00434916	-1.17557	0.000132099	0.000923271
EF0236	Gene		peptidase, M20/M25/M40 family	OG1RF_10181	-	M20D family peptidase	98.854	1134	100	0	2023	214230	215405	1175	+	179197	180372	1176	+	-0.881464	0.0443974	0.142196	-1.11778	0.0106785	0.0376412
EF0237	Gene		ABC transporter, ATP-binding protein	OG1RF_10182	-	ABC superfamily ATP binding cassette transporter, ABC protein	99.643	840	100	0	1535	215607	216446	839	+	180574	181413	840	+	0.173304	0.246255	0.446947	-0.159254	0.286493	0.466484
EF0238	Gene		ABC transporter, ATP-binding protein	OG1RF_10183	-	ABC superfamily ATP binding cassette transporter, ABC protein	99.655	870	99.3151	0	1591	216422	217291	869	+	181389	182258	870	+	0.180379	0.282387	0.486801	-0.0248113	0.882302	0.937052
EF0239	Gene		cobalt transport family protein	OG1RF_10184	-	ABC superfamily ATP binding cassette transporter, membrane protein	98.622	798	100	0	1413	217288	218085	797	+	182255	183052	798	+	-0.034195	0.839046	0.917339	-0.0234284	0.88917	0.941391
EF0241	Gene		conserved hypothetical protein	OG1RF_10186	-	protein of hypothetical function DUF74	100	312	100	1.17e-165	577	218904	219215	311	-	183871	184182	312	-	-0.586423	0.183612	0.375698	-0.12812	0.773862	0.878774
EF0243	Gene	brnQ	branched-chain amino acid transport system II carrier protein	OG1RF_10187	brnQ	LIVCS family branched chain amino acid:cation symporter	99.705	1356	100	0	2483	219348	220703	1355	-	184315	185670	1356	-	0.0566361	0.866947	0.931056	-0.357221	0.288058	0.468328
EF0244	Gene		acetyltransferase, GNAT family	OG1RF_10188	-	GNAT family acetyltransferase	97.764	492	100	0	848	220794	221285	491	-	185761	186252	492	-	-0.526783	0.546866	NA	-0.412033	0.630717	0.778567
EF0245	Gene		decarboxylase family protein	OG1RF_10189	-	decarboxylase	99.132	576	100	0	1037	221459	222043	584	+	186426	187010	585	+	-0.371225	0.0656108	0.18671	-0.405956	0.0452208	0.119973
EF0246	Gene		amino acid ABC transporter, ATP-binding protein	OG1RF_10190	-	ABC superfamily ATP binding cassette transporter, ABC protein	99.055	741	100	0	1330	222088	222828	740	-	187055	187795	741	-	-0.0986723	0.674624	0.821182	0.369423	0.115459	0.246934
EF0247	Gene		amino acid ABC transporter, amino acid-binding/permease protein	OG1RF_10191	-	amino acid ABC superfamily ATP binding cassette transporter, membrane protein	99.558	1584	100	0	2887	222840	224423	1583	-	187807	189447	1641	-	0.15424	0.622069	0.786958	0.373075	0.232921	0.403114
EF0248	Gene		hypothetical protein	OG1RF_10192	-	hypothetical protein	100	297	100	2.42e-157	549	224982	225278	296	-	189949	190245	297	-	-1.70779	0.0238759	0.0371784	-0.898646	0.234309	0.404521
EF0249	Gene		transcriptional regulator, Sir2 family	OG1RF_10194	-	silent information regulator 2 (Sir2) protein	99.3	714	100	0	1291	225451	226164	713	+	190418	191131	714	+	-0.134222	0.506334	0.697793	0.414552	0.0401451	0.108908
EF0250	Gene		maltose O-acetyltransferase, putative	OG1RF_10195	-	maltose O-acetyltransferase	99.173	846	100	0	1524	226169	227014	845	+	191136	191981	846	+	-0.158715	0.398747	0.607374	0.345046	0.066615	0.162659
EF0251	Gene		transcriptional regulator, putative	OG1RF_10196	-	transcriptional regulator	99.805	513	100	0	942	227025	227537	512	+	191992	192504	513	+	-0.241363	0.251826	0.452356	0.301573	0.152494	0.299097
EF0252	Gene		N-acetylmuramoyl-L-alanine amidase, family 4	OG1RF_10197	amiD	N-acetylmuramoyl-L-alanine amidase	99.074	1512	100	0	2715	227768	229279	1511	+	192733	194244	1512	+	0.167738	0.455881	0.657565	-0.129401	0.565181	0.728326
EF0253	Gene		aldehyde dehydrogenase	OG1RF_10198	aldA	aldehyde dehydrogenase (NAD(+))	99.262	1491	100	0	2693	229558	231048	1490	+	194521	196011	1491	+	0.138077	0.633002	0.792664	-0.0558356	0.849653	0.921385
EF0255	Gene	ldh-1	L-lactate dehydrogenase	OG1RF_10199	ldh1	L-lactate dehydrogenase	99.797	984	100	0	1807	231275	232258	983	-	196238	197449	1212	-	-0.0964207	0.741475	0.862595	0.323049	0.269038	0.446109
EF0256	Gene	pth	peptidyl-tRNA hydrolase	OG1RF_10200	pth	aminoacyl-tRNA hydrolase	99.471	567	100	0	1031	232593	233159	566	+	197557	198123	567	+	0.718875	0.0318475	0.111838	0.129136	0.699962	0.829778
EF0257	Gene	mfd	transcription-repair coupling factor	OG1RF_10201	trcF	transcription-repair coupling factor	99.272	3570	100	0	6449	233149	236718	3569	+	198113	201682	3570	+	0.646354	0.0118961	0.0543606	0.225345	0.380591	0.565062
EF0258	Gene		polysaccharide biosynthesis family protein	OG1RF_10202	-	polysaccharide biosynthesis family protein	99.308	1590	100	0	2876	236734	238323	1589	+	201698	203287	1590	+	0.59124	0.0182107	0.0756884	0.337738	0.177366	0.336107
EF0259	Gene		S4 RNA-binding domain protein	OG1RF_10203	-	heat shock protein	98.864	264	100	4.75e-134	472	238338	238601	263	+	203233	203565	333	+	0.512184	0.0430067	0.138974	0.327622	0.195492	0.358954
EF0261	Gene		conserved hypothetical protein	OG1RF_10205	-	septum formation initiator protein	100	480	100	0	887	238856	239335	479	+	203820	204299	480	+	-0.079806	0.739535	0.861816	0.278132	0.246455	0.418703
EF0262	Gene		S1 RNA-binding domain protein	OG1RF_10206	-	S1 RNA-binding domain protein	99.792	480	100	0	881	239380	239859	479	+	204344	204823	480	+	-0.151996	0.522069	0.709723	0.180432	0.447234	0.623893
EF0263	Gene	tilS	tRNA(Ile)-lysidine synthetase	OG1RF_10207	-	tRNA(Ile)-lysidine synthase (tRNA(Ile)-lysidinesynthetase)	99.208	1389	100	0	2505	239840	241333	1493	+	204804	206297	1494	+	0.287039	0.11399	0.270218	1.17456	8.95893e-11	2.773e-09
EF0264	Gene	hpt	hypoxanthine-guanine phosphoribosyltransferase	OG1RF_10208	hpt	hypoxanthine phosphoribosyltransferase	99.817	546	100	0	1003	241352	241897	545	+	206316	206861	546	+	0.899641	0.000833886	0.00747245	1.09745	4.50493e-05	0.000369723
EF0265	Gene	ftsH	cell division protein FtsH	OG1RF_10209	ftsH	cell division protein FtsH	99.536	2157	100	0	3928	241991	244147	2156	+	206934	209111	2178	+	-0.0180378	0.887153	0.939885	0.506462	6.77529e-05	0.000523033
EF0266	Gene		chaperonin, 33 kDa	OG1RF_10210	hslO	chaperonin HslO	99.22	897	100	0	1618	244309	245205	896	+	209273	210169	897	+	1.34326	0.000253059	0.00298822	1.09005	0.00291877	0.0124816
EF0267	Gene		zinc-binding TIM-barrel protein, nifR3 family, putative	OG1RF_10211	dus	tRNA-dihydrouridine synthase	98.498	999	100	0	1762	245217	246215	998	+	210181	211179	999	+	1.10292	0.000875311	0.00778842	0.925426	0.00517003	0.020442
EF0268	Gene	lysS	lysyl-tRNA synthetase	OG1RF_10212	lysS	lysine--tRNA ligase	99.599	1497	100	0	2732	246309	247805	1496	+	211273	212769	1497	+	-0.0474216	0.810401	0.901174	-0.473186	0.0167116	0.0538282
EF0269	Gene		beta-glucoside operon antiterminator, authentic frameshift	-	-	-	-	-	-	-	-	255968	256779	811	+	-	-	-	-	-0.140975	0.760781	NA	-0.290221	0.542587	0.7122
EF0270	Gene		PTS system, beta-glucoside-specific IIABC component	OG1RF_10214	bglP	phosphotransferase system (PTS) beta-glucoside-specific enzyme IIBCA component	99.579	1899	100	0	3463	256853	258751	1898	+	222416	224410	1995	+	0.0218574	0.949468	0.970567	0.335892	0.330002	0.51096
EF0271	Gene		glycosyl hydrolase, family 1	OG1RF_10215	arb	6-phospho-beta-glucosidase	99.651	1431	100	0	2615	258775	260205	1430	+	224434	225864	1431	+	0.289894	0.35046	0.56016	0.624399	0.0425538	0.114582
EF0272	Gene		glycosyl hydrolase, family 1	OG1RF_10216	bglA	6-phospho-beta-glucosidase	99.25	1467	100	0	2649	260328	261794	1466	+	225942	227453	1512	+	0.058384	0.893444	0.942079	-0.422536	0.345952	0.526481
EF0273	Gene		phosphoglycerate mutase family protein	OG1RF_10217	-	phosphoglycerate mutase	98.535	819	100	0	1447	261815	262633	818	+	227474	228292	819	+	-0.328557	0.405529	0.614004	-0.228966	0.557051	0.720706
EF0274	Gene		conserved hypothetical protein	OG1RF_10218	-	thioesterase	97.043	744	100	0	1253	262771	263514	743	+	229274	230119	846	+	-0.167297	0.630057	0.790543	-0.625251	0.0741056	0.176474
EF0275	Gene		ada regulatory protein, putative	OG1RF_10219	-	methylphosphotriester-DNA alkyltransferase	98.942	567	100	0	1014	263532	264125	593	-	230137	230730	594	-	-1.09226	0.000492306	0.00497622	-0.482159	0.118043	0.250255
EF0277	Gene	ogt	methylated-DNA--protein-cysteine S-methyltransferase	OG1RF_10220	ogt	methylated-DNA-protein-cysteine S-methyltransferase	98.611	432	100	0	765	264236	264727	491	+	230841	231332	492	+	-1.35222	0.00125919	0.0105016	-0.353411	0.40545	0.58774
EF0278	Gene	tag-1	DNA-3-methyladenine glycosylase I	OG1RF_10221	tag	DNA-3-methyladenine glycosylase I	99.025	513	100	0	920	264740	265252	512	+	231345	231857	513	+	-0.830301	0.0429073	0.138831	-0.353219	0.396553	0.580539
EF0279	Gene		HD domain protein	OG1RF_10222	-	HD domain protein	99.259	675	100	0	1219	265265	265939	674	+	231870	232544	675	+	-0.949109	0.00531778	0.0300488	-0.416654	0.227918	0.397484
EF0280	Gene		cation efflux family protein	OG1RF_10223	-	CDF family cation diffusion facilitator	99.679	936	100	0	1712	266082	267017	935	+	232687	233622	936	+	-0.818211	0.00225995	0.016344	-1.00298	0.000201769	0.00127826
EF0281	Gene		hypothetical protein	OG1RF_10224	-	hypothetical protein	98.246	399	100	0	699	267047	267460	413	+	233652	234065	414	+	-1.05662	0.000822609	0.00745066	-0.802017	0.0119714	0.0413465
EF0282	Gene	fabI	enoyl-(acyl-carrier-protein) reductase	OG1RF_10225	fabI	enoyl-[acyl-carrier-protein	99.203	753	100	0	1358	267559	268311	752	-	234163	234915	753	-	-0.544476	0.0270003	0.0996057	-0.457687	0.0630725	0.156597
EF0283	Gene	fabF-1	3-oxoacyl-(acyl-carrier-protein) synthase II	OG1RF_10226	fabF	3-oxoacyl-(acyl-carrier-protein) synthase II	99.274	1239	100	0	2239	268609	269847	1238	+	235213	236451	1239	+	0.425823	0.0479397	0.150302	0.176601	0.412074	0.592322
EF0284	Gene	fabZ-1	(3R)-hydroxymyristoyl-(acyl-carrier-protein) dehydratase	OG1RF_10227	fabZ	(3R)-hydroxymyristoyl-[acyl-carrier-protein	99.77	435	100	0	798	269849	270283	434	+	236453	236887	435	+	0.333537	0.143755	0.319217	0.239091	0.294721	0.473242
EF0285	Gene	pyrD-1	dihydroorotate dehydrogenase	OG1RF_10228	pyrDA	dihydroorotate oxidase	99.252	936	100	0	1690	270428	271396	968	+	237032	238000	969	+	0.417582	0.0103147	0.0492724	0.806304	7.07713e-07	9.5044e-06
EF0286	Gene		fibronectin-binding protein, putative	OG1RF_10229	-	fibronectin-binding protein	99.228	648	100	0	1170	271435	272082	647	-	238185	238832	648	-	0.202842	0.436696	0.641587	0.13557	0.60124	0.758138
EF0287	Gene	efp	translation elongation factor P	OG1RF_10230	efp	elongation factor P	100	561	100	0	1037	272436	272996	560	+	239187	239747	561	+	-0.0946926	0.60461	0.772811	-0.400665	0.0285219	0.0827644
EF0288	Gene		hypothetical protein	OG1RF_10231	-	hypothetical protein	100	138	100	2.54e-69	255	273167	273304	137	+	239917	240054	138	+	-1.27745	0.0891195	0.22771	-1.46411	0.0522181	0.134689
EF0289	Gene		cysteine synthase B, putative	OG1RF_10232	srpG	cysteine synthase	98.911	918	100	0	1640	273393	274310	917	+	240144	241061	918	+	-1.60524	0.000241362	0.00289063	0.343984	0.413245	0.59348
EF0290	Gene	metC	cystathionine beta-lyase	OG1RF_10233	metC	cystathionine gamma-synthase	99.208	1137	100	0	2050	274324	275460	1136	+	241027	242211	1185	+	-1.52043	0.00042743	0.00446329	0.310526	0.463657	0.641163
EF0291	Gene		glycosyl hydrolase, family 1	OG1RF_10234	celA	6-phospho-beta-glucosidase	99.581	1431	100	0	2610	275497	276927	1430	-	242248	243678	1431	-	-0.200581	0.538599	0.72085	-1.09371	0.000797478	0.00416689
EF0292	Gene		PTS system, IIC component	OG1RF_10235	celB	PTS family lactose-N,N'-diacetylchitobiose-beta-glucoside (lac) porter component IIBC	99.026	1335	100	0	2394	276954	278288	1334	-	243705	245039	1335	-	-0.0678254	0.925523	NA	0.710965	0.31885	0.499886
EF0293	Gene		phosphosugar-binding transcriptional regulator, putative	OG1RF_10236	-	RpiR family transcriptional regulator	99.213	762	100	0	1375	278462	279223	761	-	245213	245974	762	-	0.391164	0.301271	0.506865	0.896544	0.015273	0.0500377
EF0294	Gene		conserved hypothetical protein	OG1RF_10237	-	riboflavin biosynthesis protein RibD domain protein	99.632	543	100	0	992	279470	280012	542	+	246173	246763	591	+	-1.05321	3.24249e-05	0.000589481	0.0440527	0.862039	0.929263
EF0295	Gene		V-type ATPase, subunit J	OG1RF_10238	ntpJ	H(+)-transporting two-sector ATPase	99.488	1368	100	0	2488	280126	281511	1385	+	246853	248262	1410	+	-0.805434	0.00295819	0.0195179	0.315424	0.244402	0.416303
EF0296	Gene	napA	Na+/H+ antiporter	OG1RF_10239	napA	periplasmic nitrate reductase NapA	99.57	1164	100	0	2122	281532	282695	1163	+	248283	249446	1164	+	-0.680305	0.0077768	0.0401881	0.401892	0.115578	0.246934
EF0298	Gene		copper-translocating P-type ATPase	OG1RF_10241	actP	copper-exporting ATPase	98.794	2487	100	0	4427	283278	285764	2486	+	250030	252516	2487	+	-1.41947	0.000104696	0.00159485	0.660048	0.0708944	0.170798
EF0299	Gene	copZ	copper transport protein CopZ	OG1RF_10242	copZ	MerTP family copper permease, binding protein CopZ	99.034	207	100	3.8e-104	372	285786	285992	206	+	252538	252744	207	+	-1.10679	0.00219493	0.0160306	0.195523	0.586845	0.748821
EF0300	Gene		membrane protein, putative	OG1RF_10243	-	hypothetical protein	98.979	1371	100	0	2455	286036	287406	1370	-	252789	254159	1371	-	-0.771894	0.057217	0.169557	-0.119896	0.767615	0.873834
EF0302	Gene	pepC	aminopeptidase C	OG1RF_10245	pepC	aminopeptidase C	99.545	1319	95.1659	0	2403	287945	289330	1385	+	254698	256026	1329	+	-0.716891	0.0652483	0.185888	-0.82235	0.0345819	0.0966389
EF0303	Gene		phage integrase	-	-	-	-	-	-	-	-	289354	290568	1214	-	-	-	-	-	0.0769242	0.829044	0.911659	0.283326	0.426008	0.605125
EF0304	Gene		lipoprotein, putative	-	-	-	-	-	-	-	-	290724	291254	530	-	-	-	-	-	-0.124879	0.760424	0.872532	-0.329633	0.425254	0.6048
EF0305	Gene		conserved domain protein	-	-	-	-	-	-	-	-	291290	291967	677	-	-	-	-	-	-0.0552027	0.880035	0.936752	-0.223013	0.550111	0.716042
EF0308	Gene		conserved hypothetical protein	-	-	-	-	-	-	-	-	292766	293119	353	+	-	-	-	-	-0.122322	0.765101	0.874846	0.823649	0.0482345	0.125913
EF0309	Gene		excisionase, putative	-	-	-	-	-	-	-	-	293125	293397	272	+	-	-	-	-	0.0889795	0.832821	0.914566	1.06917	0.014477	0.0479615
EF0310	Gene		hypothetical protein	-	-	-	-	-	-	-	-	293401	293594	193	+	-	-	-	-	-0.088245	0.855717	0.926874	0.0932844	0.853746	0.923352
EF0311	Gene		hypothetical protein	-	-	-	-	-	-	-	-	293609	293809	200	+	-	-	-	-	-0.187193	0.598274	0.768408	0.948009	0.0093692	0.0334982
EF0312	Gene		aspartate 1-decarboxylase domain protein	-	-	-	-	-	-	-	-	293815	294033	218	+	-	-	-	-	-0.481173	0.4341	NA	0.623353	0.313058	0.493424
EF0313	Gene		hypothetical protein	-	-	-	-	-	-	-	-	294030	294209	179	+	-	-	-	-	0.247827	0.614216	NA	0.577458	0.258546	0.433475
EF0314	Gene		hypothetical protein	-	-	-	-	-	-	-	-	294210	294404	194	+	-	-	-	-	0.254959	0.55771	0.736132	0.641858	0.145268	0.290001
EF0315	Gene		conserved hypothetical protein	-	-	-	-	-	-	-	-	294515	295204	689	+	-	-	-	-	-0.0639904	0.887858	0.939885	0.745662	0.108022	0.234673
EF0316	Gene		hypothetical protein	-	-	-	-	-	-	-	-	295194	295442	248	+	-	-	-	-	0.0423083	0.926859	0.958683	1.05283	0.0275794	0.0404515
EF0317	Gene		transcriptional regulator, Cro/CI family	-	-	-	-	-	-	-	-	295456	295608	152	+	-	-	-	-	-0.267581	0.644053	NA	0.307854	0.608289	0.762708
EF0318	Gene		conserved hypothetical protein	-	-	-	-	-	-	-	-	295624	296103	479	+	-	-	-	-	0.0171635	0.962354	0.977047	1.37651	0.000286809	0.00175212
EF0319	Gene		conserved hypothetical protein	-	-	-	-	-	-	-	-	296106	297278	1172	+	-	-	-	-	0.0824797	0.79386	0.889616	0.872854	0.00629063	0.0239959
EF0320	Gene		hypothetical protein	-	-	-	-	-	-	-	-	297278	297526	248	+	-	-	-	-	0.0676457	0.833135	0.914566	0.957259	0.00424693	0.0173399
EF0321	Gene		hypothetical protein	-	-	-	-	-	-	-	-	297542	297871	329	+	-	-	-	-	0.123596	0.789433	0.888375	0.341864	0.47341	0.649465
EF0322	Gene		conserved hypothetical protein	-	-	-	-	-	-	-	-	297898	298473	575	+	-	-	-	-	-0.0851848	0.815335	0.90406	0.46842	0.207127	0.374188
EF0323	Gene		hypothetical protein	-	-	-	-	-	-	-	-	298526	298747	221	+	-	-	-	-	-0.205884	0.707507	NA	0.561816	0.321397	0.502097
EF0324	Gene		hypothetical protein	-	-	-	-	-	-	-	-	298734	299282	548	+	-	-	-	-	-0.129706	0.669347	0.819646	0.811009	0.00857313	0.0312362
EF0325	Gene		DNA polymerase, putative	-	-	-	-	-	-	-	-	299279	301240	1961	+	-	-	-	-	-0.0644357	0.783265	0.884816	0.279883	0.234931	0.404838
EF0326	Gene		conserved hypothetical protein	-	-	-	-	-	-	-	-	301253	301492	239	+	-	-	-	-	0.239159	0.769635	NA	0.077716	0.924895	0.959741
EF0327	Gene		hypothetical protein	-	-	-	-	-	-	-	-	301511	301813	302	+	-	-	-	-	-0.333726	0.312893	0.5178	0.361644	0.28891	0.468352
EF0328	Gene		conserved hypothetical protein	-	-	-	-	-	-	-	-	302015	304453	2438	+	-	-	-	-	-0.125594	0.624399	0.787353	0.178412	0.4879	0.663302
EF0329	Gene		conserved hypothetical protein	-	-	-	-	-	-	-	-	304826	305146	320	+	-	-	-	-	0.168927	0.680583	0.824885	0.30974	0.468081	0.64433
EF0331	Gene		conserved hypothetical protein	-	-	-	-	-	-	-	-	306670	307140	470	+	-	-	-	-	-0.162857	0.56389	0.741214	-0.21339	0.46085	0.638413
EF0332	Gene		conserved hypothetical protein	-	-	-	-	-	-	-	-	307231	307680	449	+	-	-	-	-	-0.350526	0.398275	0.607021	0.331698	0.425407	0.6048
EF0333	Gene		conserved hypothetical protein TIGR01630	-	-	-	-	-	-	-	-	307677	308933	1256	+	-	-	-	-	-0.452094	0.271988	0.474991	0.549075	0.182602	0.342839
EF0334	Gene		portal protein	-	-	-	-	-	-	-	-	308948	310480	1532	+	-	-	-	-	-0.222948	0.554621	0.733784	0.663701	0.0788939	0.18513
EF0335	Gene		minor head protein	-	-	-	-	-	-	-	-	310410	311873	1463	+	-	-	-	-	-0.378437	0.070217	0.19456	0.574541	0.00603663	0.0233005
EF0336	Gene		hypothetical protein	-	-	-	-	-	-	-	-	311866	312069	203	+	-	-	-	-	-0.450078	0.0332722	0.116292	0.467308	0.02717	0.0796235
EF0337	Gene		hypothetical protein	-	-	-	-	-	-	-	-	312127	312336	209	+	-	-	-	-	-0.195629	0.59361	0.764553	0.246661	0.505131	0.680347
EF0338	Gene		scaffold protein	-	-	-	-	-	-	-	-	312473	313045	572	+	-	-	-	-	-0.483979	0.226115	0.428331	0.744497	0.062781	0.156174
EF0339	Gene		major capsid protein, putative	-	-	-	-	-	-	-	-	313061	313924	863	+	-	-	-	-	-0.458703	0.23703	0.439776	0.726873	0.0610208	0.152787
EF0341	Gene		hypothetical protein	-	-	-	-	-	-	-	-	314227	314760	533	+	-	-	-	-	-0.633927	0.10176	0.250143	0.663094	0.0869525	0.199011
EF0342	Gene		hypothetical protein	-	-	-	-	-	-	-	-	314760	315098	338	+	-	-	-	-	-0.521638	0.184944	0.376292	0.603632	0.125167	0.260431
EF0343	Gene		conserved hypothetical protein TIGR01725	-	-	-	-	-	-	-	-	315085	315516	431	+	-	-	-	-	-0.528424	0.156726	0.338615	0.671077	0.072302	0.173418
EF0344	Gene		hypothetical protein	-	-	-	-	-	-	-	-	315520	315903	383	+	-	-	-	-	-0.653405	0.174978	0.364458	0.619721	0.198684	0.363173
EF0345	Gene		conserved domain protein	-	-	-	-	-	-	-	-	315890	316516	626	+	-	-	-	-	-0.54309	0.166254	0.351274	0.650795	0.0972738	0.217278
EF0347	Gene		peptide methionine sulfoxide reductase domain protein	-	-	-	-	-	-	-	-	317149	317373	224	+	-	-	-	-	-0.648102	0.155983	0.338052	0.575883	0.208457	0.376172
EF0348	Gene		tail protein	-	-	-	-	-	-	-	-	317373	320522	3149	+	-	-	-	-	-0.545739	0.163331	0.346838	0.490898	0.209984	0.378087
EF0349	Gene		tail protein, putative	-	-	-	-	-	-	-	-	320535	321410	875	+	-	-	-	-	-0.689661	0.07164	0.197636	0.422078	0.27058	0.447653
EF0350	Gene		conserved hypothetical protein	-	-	-	-	-	-	-	-	321410	322495	1085	+	-	-	-	-	-0.646028	0.0557189	0.167148	0.440014	0.192951	0.355292
EF0351	Gene		structural protein, putative	-	-	-	-	-	-	-	-	322506	323540	1034	+	-	-	-	-	-0.401476	0.338495	0.546917	0.482549	0.250543	0.424097
EF0352	Gene		hypothetical protein	-	-	-	-	-	-	-	-	323551	324342	791	+	-	-	-	-	-0.442604	0.309432	0.514431	0.511675	0.24011	0.411365
EF0353	Gene		holin, putative	-	-	-	-	-	-	-	-	324418	324672	254	+	-	-	-	-	-0.873172	0.0248376	0.0940463	0.43512	0.263862	0.439726
EF0354	Gene		holin, putative	-	-	-	-	-	-	-	-	324675	324881	206	+	-	-	-	-	-0.51817	0.156416	0.338454	0.351458	0.33755	0.518298
EF0355	Gene		endolysin, putative	-	-	-	-	-	-	-	-	324884	326185	1301	+	-	-	-	-	-0.749559	0.0466313	0.147481	0.44487	0.237539	0.407837
EF0357	Gene		conserved hypothetical protein	OG1RF_10246	-	flavin reductase domain protein, FMN-binding protein	99.195	621	100	0	1120	326550	327170	620	-	256070	256690	621	-	-0.373239	0.258292	0.460623	1.27319	9.89423e-05	0.000732489
EF0358	Gene		glyoxalase family protein	OG1RF_10247	gloA	lactoylglutathione lyase	99.487	975	100	0	1773	327192	328166	974	-	256712	257686	975	-	-0.317312	0.354866	0.564105	1.16377	0.000652994	0.00349626
EF0359	Gene	sugE-1	sugE protein	OG1RF_10248	sugE1	quaternary ammonium compound-resistance protein SugE	99.702	336	100	2.67e-177	616	328453	328788	335	+	257952	258308	357	+	0.415673	0.554149	NA	-0.193562	0.757133	0.868885
EF0360	Gene	sugE-2	sugE protein	OG1RF_10249	sugE2	quaternary ammonium compound-resistance protein SugE	99.359	312	100	2.53e-162	566	328785	329096	311	+	258305	258616	312	+	-0.0951727	0.881037	NA	0.237505	0.670403	0.808784
EF0361	Gene		chitinase, family 2	OG1RF_10250	chiC	chitinase C1	99.14	1047	100	0	1884	329192	330238	1046	-	258712	259758	1047	-	0.930017	0.0807367	0.214614	0.651938	0.21333	0.38164
EF0362	Gene		chitin binding protein, putative	OG1RF_10251	-	chitin-binding protein/carbohydrate-binding protein	99.487	585	100	0	1064	330281	330865	584	-	259801	260385	585	-	0.633596	0.319707	NA	0.354606	0.579096	0.741822
EF0363	Gene		ISEf1, transposase	-	-	-	-	-	-	-	-	331108	332286	1178	+	-	-	-	-	0.0642459	0.85416	0.925584	-0.0397045	0.909938	0.952051
EF0365	Gene		conserved hypothetical protein	OG1RF_10252	-	acyl-ACP family thioesterase	98.912	735	100	0	1312	332486	333220	734	+	260542	261393	852	+	0.451043	0.0910049	0.230477	0.762392	0.0042729	0.0174068
EF0366	Gene		conserved hypothetical protein	OG1RF_10253	-	protein of hypothetical function DUF72	99.041	834	100	0	1496	333271	334104	833	+	261444	262277	834	+	0.544315	0.0303451	0.108461	0.866284	0.000566922	0.00311191
EF0367	Gene		conserved hypothetical protein	OG1RF_10254	-	cof family protein	98.696	537	100	0	953	334121	334657	536	+	262294	262830	537	+	0.575637	0.00923035	0.0452037	0.890611	5.59361e-05	0.000446664
EF0368	Gene		aspartate kinase	OG1RF_10255	lysC	aspartate kinase	99.483	1353	100	0	2460	334680	336032	1352	-	262853	264214	1362	-	0.420464	0.191267	0.386048	-0.0121307	0.969732	0.984577
EF0369	Gene		hydrolase, haloacid dehalogenase-like family	OG1RF_10256	-	HAD-superfamily hydrolase	99.709	687	100	0	1258	336219	336905	686	+	264392	265078	687	+	-1.00431	0.00258818	0.0179679	-1.21271	0.000289631	0.00176604
EF0370	Gene		conserved hypothetical protein	OG1RF_10257	ezrA	septation ring formation regulator EzrA	99.655	1737	100	0	3175	337091	338827	1736	+	265264	267000	1737	+	-0.174099	0.296967	0.501964	-0.13436	0.421017	0.600813
EF0371	Gene		aminotransferase, class V	OG1RF_10258	iscS	cysteine desulfurase	98.778	1146	100	0	2039	338954	340099	1145	+	267126	268271	1146	+	0.127454	0.754224	0.869946	-0.255479	0.52947	0.701499
EF0373	Gene		sensor histidine kinase	OG1RF_10260	-	sensor histidine kinase	98.853	1482	100	0	2643	340840	342183	1343	-	269013	270494	1482	-	-0.168147	0.570888	0.745162	0.00393943	0.989419	0.995854
EF0374	Gene		lipoprotein, putative	OG1RF_10261	-	S-layer protein	99.489	978	100	0	1779	342508	343485	977	+	270680	271657	978	+	-0.433165	0.382719	NA	-0.0383044	0.93811	0.967161
EF0375	Gene		hypothetical protein	OG1RF_10262	-	S-layer protein	99.586	966	100	0	1762	343670	344635	965	+	271842	272807	966	+	0.587399	0.0511867	0.157935	2.0473	2.89023e-12	1.20426e-10
EF0376	Gene		hypothetical protein	OG1RF_10263	-	S-layer protein	99.808	1044	100	0	1917	344854	345897	1043	+	273026	274069	1044	+	0.507058	0.0554047	0.167074	1.00022	0.000117967	0.000848215
EF0377	Gene		ankyrin repeat family protein	OG1RF_10265	-	ankyrin repeat family protein	99.505	606	100	0	1103	346071	346874	803	+	274243	275046	804	+	0.520722	0.0902166	0.229354	-0.0546087	0.859557	0.928038
EF0378	Gene		N-acyl-D-amino-acid deacylase family protein	-	-	-	-	-	-	-	-	346926	348137	1211	+	-	-	-	-	-0.0375998	0.87959	0.936672	-0.140029	0.57316	0.736304
EF0379	Gene		death-on-curing family protein	OG1RF_10267	-	death-on-curing family protein	100	420	100	0	776	348247	348666	419	-	276419	276838	420	-	0.305056	0.479379	0.678194	2.04809	2.00358e-06	2.38521e-05
EF0380	Gene		conserved hypothetical protein	OG1RF_10268	-	hypothetical protein	100	240	100	9.33e-126	444	348663	348902	239	-	276835	277074	240	-	0.375085	0.437828	0.642496	2.00377	3.23859e-05	0.000276985
EF0381	Gene		conserved hypothetical protein	OG1RF_10269	-	hypothetical protein	98.77	813	99.2674	0	1447	349003	349815	812	-	277176	277988	813	-	0.263012	0.226943	0.428935	0.79753	0.000205074	0.00129668
EF0382	Gene		conserved hypothetical protein	OG1RF_10270	-	hypothetical protein	99.184	1593	100	0	2870	349790	351382	1592	-	277963	279555	1593	-	-0.00872115	0.967574	0.980343	1.14325	8.39616e-08	1.35087e-06
EF0383	Gene		protein FdrA/conserved hypothetical protein	OG1RF_10271	-	hypothetical protein	99.336	3012	100	0	5452	351505	354516	3011	+	279678	282689	3012	+	-0.288174	0.290279	0.495754	0.428957	0.110258	0.238574
EF0384	Gene		hypothetical protein	OG1RF_10272	-	hypothetical protein	99.88	834	100	0	1535	354509	355342	833	+	282682	283515	834	+	-0.416544	0.313999	NA	0.317231	0.426212	0.60515
EF0385	Gene		major facilitator family transporter	OG1RF_10273	-	major facilitator family transporter	99.761	1254	100	0	2300	355352	356605	1253	+	283525	284778	1254	+	-0.369677	0.431784	0.637938	-0.00775777	0.986438	0.995134
EF0386	Gene	arcC-2	carbamate kinase	OG1RF_10274	arcC2	carbamate kinase	100	939	100	0	1735	356740	357678	938	+	284913	285851	939	+	0.40294	0.370935	0.57897	0.986817	0.0227687	0.0688996
EF0387	Gene		sodium/dicarboxylate symporter family protein	OG1RF_10275	-	sodium/dicarboxylate symporter family protein	99.672	1221	100	0	2233	357685	358905	1220	+	285858	287078	1221	+	0.590072	0.0786175	0.211347	1.84527	1.04509e-08	2.04611e-07
EF0388	Gene	allD	ureidoglycolate dehydrogenase	OG1RF_10276	allD	ureidoglycolate dehydrogenase	99.623	1062	100	0	1940	358995	360056	1061	+	287038	288228	1191	+	0.94958	0.043985	0.141233	1.75672	0.00014023	0.000963525
EF0389	Gene		membrane protein, putative	OG1RF_10277	-	UIT9 family protein	99.484	1356	100	0	2466	360122	361477	1355	+	288228	289649	1422	+	0.730428	0.100778	0.248454	1.65504	0.000112036	0.000807357
EF0390	Gene		N-acyl-D-amino-acid deacylase family protein	OG1RF_10278	atzC	N-isopropylammelide isopropylaminohydrolase	99.428	1224	99.2701	0	2222	361502	362725	1223	+	289674	290897	1224	+	0.267621	0.58733	0.76025	1.18616	0.0146276	0.0484111
EF0392	Gene		hypothetical protein	OG1RF_10279	-	WxL domain surface protein	99.826	2295	100	0	4217	363117	365411	2294	+	291344	293638	2295	+	0.138614	0.542168	0.723367	0.568597	0.0128595	0.04384
EF0394	Gene		secreted antigen, putative	OG1RF_10281	-	secreted antigen	98.48	921	68.2222	0	1618	365868	367217	1349	+	294095	295453	1359	+	-0.559913	0.239889	0.442159	-2.18078	4.78239e-06	5.06279e-05
EF0395	Gene		methionine synthase, putative	OG1RF_10282	-	vitamin-B12 independent methionine synthase	98.936	1128	100	0	2017	367625	368752	1127	+	295861	296988	1128	+	0.767266	0.0373482	0.125504	0.660642	0.0720947	0.173048
EF0396	Gene		conserved hypothetical protein	OG1RF_10283	-	hypothetical protein	99.578	1185	100	0	2161	368804	369988	1184	-	297040	298224	1185	-	-0.46397	0.0129762	0.0580367	0.427198	0.0219863	0.066906
EF0397	Gene		conserved hypothetical protein	OG1RF_10284	-	hypothetical protein	98.643	516	100	0	915	370004	370519	515	-	298240	298755	516	-	-0.238375	0.269274	0.472211	0.531436	0.0135376	0.0455459
EF0399	Gene		conserved hypothetical protein	OG1RF_10285	-	hypothetical protein	99.854	687	100	0	1264	370709	371398	689	+	298948	299634	687	+	-0.939953	8.09e-05	0.00129389	-0.786382	0.000961443	0.00478513
EF0400	Gene		conserved hypothetical protein	OG1RF_10286	-	membrane protein	99.153	945	100	0	1701	371395	372339	944	+	299631	300575	945	+	-0.982934	1.7783e-05	0.00035384	-0.633407	0.00562106	0.0219046
EF0401	Gene	pcp	pyrrolidone-carboxylate peptidase	OG1RF_10287	pcp	pyroglutamyl-peptidase I	99.688	642	100	0	1175	372355	372996	641	+	300582	301232	651	+	-0.301027	0.180567	0.372082	-0.0419669	0.851792	0.9226
EF0402	Gene	nhaC-1	Na+/H+ antiporter	OG1RF_10288	nhaC	Na+/H+ antiporter NhaC	99.074	1404	100	0	2521	373544	374989	1445	+	301634	303079	1446	+	-0.659062	0.148537	0.326411	-2.3091	4.96503e-07	6.89588e-06
EF0404	Gene		nitroreductase family protein	OG1RF_10290	-	nitroreductase	99.686	636	100	0	1164	375580	376215	635	+	303670	304305	636	+	-0.0513807	0.836951	0.916809	-0.850931	0.000732546	0.00385238
EF0405	Gene		hydrolase, haloacid dehalogenase-like family	OG1RF_10291	-	HAD phosphatase superfamily protein	98.441	834	100	0	1469	376258	377091	833	-	304348	305181	834	-	-0.293991	0.31059	0.515339	-0.621438	0.0338335	0.0949559
EF0406	Gene		PTS system, IIBC component	OG1RF_10292	mtlA	PTS family mannitol porter, EIICB component	98.785	1728	100	0	3075	377275	379017	1742	+	305365	307107	1743	+	-0.0553925	0.858428	0.927745	0.522418	0.0858534	0.196911
EF0408	Gene		PTS system, IIA component	OG1RF_10294	mltF	PTS family fructose/mannitol porter component IIA	99.08	435	100	0	782	381052	381486	434	+	309142	309576	435	+	0.30522	0.396044	0.605789	0.814833	0.0197734	0.0617325
EF0411	Gene		PTS system, mannitol-specfic IIBC components	OG1RF_10296	mtlA2	PTS family mannitol porter, EIICB component	99.267	1773	100	0	3203	382082	383854	1772	+	310067	311959	1893	+	0.201488	0.752191	NA	0.682714	0.291048	0.470133
EF0412	Gene	mltF	PTS system, mannitol-specific IIA component	OG1RF_10297	mltF2	PTS family fructose/mannitol porter component IIA	98.858	438	100	0	782	383869	384306	437	+	311974	312411	438	+	0.229386	0.773569	NA	-0.0632174	0.940286	0.968173
EF0413	Gene	mtlD	mannitol-1-phosphate 5-dehydrogenase	OG1RF_10298	mtlD	mannitol-1-phosphate 5-dehydrogenase	98.874	1155	100	0	2061	384321	385475	1154	+	312426	313580	1155	+	-0.099412	0.827446	0.910695	-0.0659768	0.889693	0.941391
EF0414	Gene		oxidoreductase, DadA family	OG1RF_10299	-	DadA family oxidoreductase	99.104	1116	100	0	2006	385542	386657	1115	-	313649	314764	1116	-	-0.517363	0.0564026	0.168285	-0.720851	0.00805949	0.0297072
EF0415	Gene		conserved hypothetical protein	OG1RF_10300	-	hypothetical protein	99.531	639	100	0	1164	386736	387374	638	-	314843	315481	639	-	0.194535	0.629561	0.790314	0.2498	0.538183	0.708262
EF0417	Gene		conserved hypothetical protein	OG1RF_10301	-	efflux transporter	100	1179	100	0	2178	387695	388873	1178	+	315802	316980	1179	+	-0.989344	2.4887e-13	6.28895e-11	-1.98032	6.21081e-48	1.00926e-44
EF0419	Gene		conserved hypothetical protein	OG1RF_10306	-	hypothetical protein	99.858	705	100	0	1297	390874	391578	704	-	320376	321080	705	-	0.361	0.246401	0.446947	0.104674	0.736618	0.854698
EF0420	Gene		drug resistance transporter, EmrB/QacA family protein	OG1RF_10307	lmrB	MFS family lincomycin resistance protein LmrB	99.605	1518	100	0	2771	391578	393053	1475	-	321080	322597	1518	-	0.652919	0.0363547	0.123148	0.141755	0.649014	0.793864
EF0423	Gene	eda-1	2-dehydro-3-deoxyphosphogluconate aldolase/4-hydroxy-2-oxoglutarate aldolase	OG1RF_10310	eda-1	2-dehydro-3-deoxy-phosphogluconate aldolase	99.537	648	100	0	1181	394707	395354	647	+	324209	324856	648	+	-1.10552	0.0145371	0.0169862	-0.95772	0.0360569	0.100145
EF0424	Gene		2-dehydro-3-deoxygluconokinase, putative	OG1RF_10311	-	PfkB family carbohydrate kinase	99.008	1008	100	0	1807	395359	396366	1007	+	324861	325868	1008	+	-1.05984	0.0163352	0.0180382	-0.459632	0.300852	0.480004
EF0425	Gene	kduI-1	4-deoxy-l-threo-5-hexosulose-uronate ketol-isomerase	OG1RF_10312	kduI1	4-deoxy-L-threo-5-hexosulose-uronate ketol-isomerase	99.519	831	100	0	1513	396379	397218	839	+	325881	326720	840	+	-1.14914	0.00171862	0.0133629	-0.806002	0.0289791	0.0837175
EF0426	Gene		gluconate 5-dehydrogenase, putative	OG1RF_10313	idnO	gluconate 5-dehydrogenase	99.873	789	100	0	1452	397240	398028	788	+	326742	327530	789	+	-0.948529	0.0255944	0.0961027	-0.764688	0.0733225	0.175348
EF0428	Gene		conserved hypothetical protein	OG1RF_10314	rhiN	RhiN protein	99.729	1107	99.4609	0	2028	398258	399364	1106	+	327760	328866	1107	+	0.624814	0.647216	NA	-0.995177	0.453465	0.630351
EF0429	Gene		TRAP dicarboxylate transporter, DctP subunit	OG1RF_10315	-	TRAP-T family tripartite ATP-independent periplasmic transporter, binding protein	99.405	1008	100	0	1829	399385	400392	1007	+	328887	329894	1008	+	0.681888	0.415773	NA	0.224163	0.798109	0.894124
EF0430	Gene		TRAP dicarboxylate transporter, DctQ subunit	OG1RF_10316	-	TRAP-T family tripartite ATP-independent periplasmic transporter, membrane protein	99.581	477	100	0	870	400407	400883	476	+	329909	330385	477	+	0.358057	0.737565	NA	-1.06602	0.362154	0.490727
EF0431	Gene		TRAP dicarboxylate transporter, DctM subunit	OG1RF_10317	dctM	TRAP-T family tripartite ATP-independent periplasmic transporter, membrane protein	99.306	1296	100	0	2344	400919	402214	1295	+	330421	331716	1296	+	-0.255424	0.588667	NA	-0.691325	0.161941	0.313092
EF0432	Gene		transcriptional regulator, AraC family	OG1RF_10318	-	AraC family transcriptional regulator	99.427	873	100	0	1585	402362	403234	872	-	331864	332736	873	-	1.58158	0.0739256	0.496613	0.863991	0.254753	0.428989
EF0433	Gene		rhamnulokinase, putative	OG1RF_10319	rhaB	rhamnulokinase	99.529	1485	100	0	2704	403354	404865	1511	+	332856	334367	1512	+	0.839508	0.431364	NA	0.366687	0.732978	0.851995
EF0434	Gene	rhaA	L-rhamnose isomerase_x0001_	OG1RF_10320	rhaA	L-rhamnose isomerase	99.378	1287	100	0	2333	404862	406148	1286	+	334364	335650	1287	+	-0.32715	0.626425	NA	-0.165542	0.81598	0.90294
EF0435	Gene	rhaD	rhamnulose-1-phosphate aldolase	OG1RF_10321	rhaD	rhamnulose-1-phosphate aldolase	99.167	840	100	0	1513	406176	407024	848	+	335678	336526	849	+	-0.157182	0.816991	NA	0.669134	0.377325	0.562011
EF0436	Gene		conserved hypothetical protein	OG1RF_10322	rhaU	L-rhamnose 1-epimerase	99.359	312	100	2.53e-162	566	407021	407332	311	+	336523	336834	312	+	1.51242	0.219527	0.492901	-2.51675	0.0801543	0.186739
EF0437	Gene		transcriptional regulator, AraC family	OG1RF_10323	-	AraC family transcriptional regulator	99.349	921	100	0	1668	407584	408462	878	+	337041	337964	924	+	-0.0412622	0.942607	NA	0.726515	0.222726	0.391911
EF0438	Gene		conserved domain protein	OG1RF_10324	-	family 2 AP endonuclease	99.054	846	100	0	1519	408464	409300	836	+	337957	338802	846	+	0.56757	0.102296	0.250731	1.10468	0.00117205	0.00570232
EF0439	Gene		immunity protein PlnM, putative	OG1RF_10325	-	immunity protein PlnM	98.507	201	100	3.7e-99	355	409383	409583	200	-	338886	339086	201	-	-0.928456	0.189201	NA	-0.443215	0.589368	0.750156
EF0440	Gene		di-/tripeptide transporter	OG1RF_10326	dtpT	POT family proton (H+)-dependent oligopeptide transporter	99.663	1482	100	0	2710	409689	411170	1481	-	339193	340674	1482	-	-0.359497	0.261754	0.463852	-0.764699	0.01692	0.0543381
EF0443	Gene		LysM domain protein	OG1RF_10328	-	peptidoglycan binding protein	99.833	600	100	0	1103	411989	412588	599	+	341492	342091	600	+	1.89095	8.27649e-07	2.68137e-05	0.706755	0.0653334	0.16001
EF0444	Gene		conserved hypothetical protein, degenerate	-	-	-	-	-	-	-	-	412658	413029	371	-	-	-	-	-	0.538232	0.0839894	0.220765	0.194406	0.530133	0.701888
EF0445	Gene	menB	naphthoate synthase	OG1RF_10330	menB	naphthoate synthase	99.877	816	100	0	1502	413203	414018	815	+	342652	343521	870	+	0.404032	0.134905	0.307399	0.443673	0.100596	0.223624
EF0446	Gene		O-succinylbenzoic acid--CoA ligase, putative	OG1RF_10331	menE	acyl-CoA synthetase	99.588	1458	100	0	2660	414023	415480	1457	+	343526	344983	1458	+	0.172436	0.347945	0.557905	0.445876	0.0152244	0.0499287
EF0447	Gene		menaquinone-specific isochorismate synthase, putative	OG1RF_10332	menF	putative isochorismate synthase	99.342	1368	100	0	2477	415477	416844	1367	+	344980	346347	1368	+	0.0223089	0.913446	0.953834	0.27659	0.177848	0.336637
EF0448	Gene	menD	2-succinyl-6-hydroxy-2,4-cyclohexadiene-1-carboxylic acid synthase/2-oxoglutarate decarboxylase	OG1RF_10333	menD	2-succinyl-5-enolpyruvyl-6-hydroxy-3-cyclohexene-1-carboxylate synthase	98.731	1734	100	0	3081	416844	418577	1733	+	346347	348080	1734	+	-0.0317422	0.853115	0.924848	0.0131186	0.939028	0.967303
EF0449	Gene		hydrolase, alpha/beta hydrolase fold family	OG1RF_10334	menH	putative 2-succinyl-6-hydroxy-2,4-cyclohexadiene-1-carboxylate synthase	99.129	804	100	0	1447	418565	419389	824	+	348068	348892	825	+	-0.0813553	0.640122	0.797926	-0.10997	0.527595	0.700157
EF0450	Gene		mandelate racemase/muconate lactonizing enzyme family protein	OG1RF_10335	menC	o-succinylbenzoate synthase	99.366	1104	100	0	2001	419390	420493	1103	+	348893	349996	1104	+	-0.231143	0.240546	0.442564	-0.209024	0.288756	0.468352
EF0451	Gene		glucosamine-6-phosphate isomerase, putative	OG1RF_10336	-	putative glucosamine-6-phosphate deaminase	99.428	699	100	0	1269	420550	421248	698	-	350053	350751	699	-	-0.337376	0.237659	0.440281	-0.584497	0.0406899	0.110202
EF0452	Gene		AMP-binding family protein	OG1RF_10337	-	AMP-binding family protein	99.673	1527	100	0	2793	421500	423026	1526	-	351003	352529	1527	-	-0.281411	0.230156	0.432741	-0.575991	0.014077	0.0471166
EF0453	Gene		OsmC/Ohr family protein	OG1RF_10338	ohr	organic hydroperoxide resistance protein	99.005	402	100	0	721	423247	423648	401	+	352750	353151	402	+	-0.479847	0.0939057	0.236097	0.493476	0.0851008	0.195599
EF0454	Gene		conserved hypothetical protein	OG1RF_10339	-	hypothetical protein	99.487	780	100	0	1419	423692	424471	779	-	353195	353974	780	-	0.029896	0.941579	NA	-0.799993	0.0703912	0.169814
EF0455	Gene		PTS system, IIC component	OG1RF_10340	-	PTS family mannose/fructose/sorbose porter component IIC	98.881	804	100	0	1435	424632	425435	803	+	354135	354938	804	+	0.179069	0.819594	NA	0.816761	0.304055	0.483216
EF0456	Gene		PTS system, IID component	OG1RF_10341	-	PTS family mannose/fructose/sorbose porter component IID	99.634	819	100	0	1496	425428	426246	818	+	354931	355749	819	+	-0.250109	0.707086	NA	0.282735	0.6743	0.811057
EF0457	Gene		PTS system, IIB component	OG1RF_10342	sorB	PTS family mannose/fructose/sorbose porter, IIB component	99.161	477	100	0	859	426277	426753	476	+	355780	356256	477	+	0.354023	0.309204	0.514431	0.49905	0.15018	0.296348
EF0458	Gene		phosphosugar-binding transcriptional regulator, putative	OG1RF_10343	-	RpiR family transcriptional regulator	99.648	852	100	0	1557	426770	427621	851	+	356273	357124	852	+	0.0161589	0.948884	0.970567	0.348593	0.164022	0.3158
EF0459	Gene		glucokinase regulator-related protein	OG1RF_10344	murQ	N-acetylmuramic acid 6-phosphate etherase	99.439	891	98.6711	0	1618	427636	428526	890	+	357139	358029	891	+	0.318914	0.34259	0.552121	0.378062	0.25797	0.43306
EF0460	Gene		conserved hypothetical protein	OG1RF_10345	-	beta-lactamase	98.788	990	100	0	1762	428539	429528	989	+	358042	359031	990	+	0.541969	0.195886	0.390988	0.611643	0.140832	0.28363
EF0461	Gene		PTS system, IIA component	OG1RF_10346	-	PTS system, IIA component	100	420	100	0	776	429538	429957	419	+	359041	359460	420	+	0.457254	0.271062	0.473702	0.000746	0.99856	0.999175
EF0462	Gene		conserved domain protein	OG1RF_10347	-	hypothetical protein	99.259	810	100	0	1463	429992	430801	809	-	359495	360304	810	-	-0.173567	0.408032	0.617053	0.359269	0.0848478	0.195433
EF0463	Gene	sodA	superoxide dismutase, Mn	OG1RF_10348	sodA	superoxide dismutase	99.015	609	100	0	1092	430995	431603	608	+	360498	361106	609	+	0.101659	0.562457	0.740275	0.674147	0.000122605	0.000877682
EF0464	Gene	dapF	diaminopimelate epimerase	OG1RF_10349	dapF	diaminopimelate epimerase	99.694	981	100	0	1796	431752	432732	980	+	361254	362234	981	+	0.169269	0.397543	0.607021	0.303992	0.124775	0.260114
EF0466	Gene	nagB	glucosamine-6-phosphate isomerase	OG1RF_10351	nagB	glucosamine-6-phosphate deaminase	99.715	702	100	0	1286	434221	434922	701	+	363722	364423	702	+	0.173609	0.518042	0.707235	1.39958	1.71583e-07	2.59369e-06
EF0467	Gene		MgtC family protein	OG1RF_10352	-	MgtC family magnesium (Mg2+) transporter	100	702	100	0	1297	435018	435719	701	+	364519	365220	702	+	-0.955139	0.0045835	0.0269988	-0.918899	0.00730475	0.0273507
EF0468	Gene		LemA family protein	OG1RF_10353	-	LemA family protein	98.421	570	100	0	1003	435878	436447	569	+	365379	365948	570	+	-0.17007	0.770888	0.878683	-0.224231	0.701056	0.829986
EF0469	Gene		conserved domain protein	OG1RF_10354	-	hypothetical protein	99.534	1287	100	0	2344	436492	437778	1286	+	365994	367280	1287	+	-0.0920839	0.87538	0.934007	0.0080168	0.989107	0.995848
EF0470	Gene	nrdF	ribonucleoside-diphosphate reductase 2, beta subunit	OG1RF_10355	nrdF	ribonucleotide-diphosphate reductase subunit beta	99.793	966	100	0	1773	437818	438783	965	-	367320	368285	966	-	0.513639	0.0313824	0.111225	0.654854	0.00607786	0.0234041
EF0471	Gene	nrdE	ribonucleoside-diphosphate reductase 2, alpha subunit	OG1RF_10356	nrdE	ribonucleotide-diphosphate reductase subunit alpha	99.491	2160	100	0	3928	438984	441143	2159	-	368486	370645	2160	-	0.538277	0.0785858	0.211347	1.51829	7.00182e-07	9.44228e-06
EF0472	Gene	nrdI	nrdI protein	OG1RF_10357	nrdI	ribonucleotide-diphosphate reductase subunit gamma	99.471	378	100	0	688	441124	441501	377	-	370626	371003	378	-	0.511232	0.0491713	0.152836	1.50671	6.81234e-09	1.38376e-07
EF0473	Gene	nrdH	ribonucleoside-diphosphate reductase 2, NrdH-redoxin	OG1RF_10358	nrdH	glutaredoxin	100	225	100	1.9e-117	416	441503	441727	224	-	371005	371229	225	-	-0.0631879	0.863345	0.928766	0.827299	0.0242138	0.0723964
EF0475	Gene	feoA	ferrous iron transport protein A	OG1RF_10359	feoA	ferrous iron transport protein A	99.789	474	100	0	870	442241	442714	473	+	371742	372215	474	+	-1.52012	0.000256375	0.0030133	-1.60407	0.000149844	0.00101246
EF0476	Gene	feoB	ferrous iron transport protein B	OG1RF_10360	feoB	FeoB family ferrous iron (Fe2+) uptake protein	99.907	2151	100	0	3962	442711	444861	2150	+	372212	374362	2151	+	-1.81182	6.08515e-06	0.000145068	-1.67079	3.18636e-05	0.00027396
EF0477	Gene		hypothetical protein	OG1RF_10361	-	hypothetical protein	100	138	100	2.54e-69	255	444868	445005	137	+	374369	374506	138	+	-1.75304	0.000912181	0.00805972	-1.36547	0.0118914	0.0411618
EF0479	Gene		site-specific recombinase, phage integrase family	-	-	-	-	-	-	-	-	445282	446451	1169	-	-	-	-	-	0.514576	0.260945	0.463852	1.23226	0.00714821	0.0268467
EF0480	Gene		excisionase, putative	OG1RF_10317	dctM	TRAP-T family tripartite ATP-independent periplasmic transporter, membrane protein	87.097	31	13.4783	0.000812	39.2	446495	446725	230	-	330421	331716	1296	+	-0.544	0.817	#N/A	1.99	0.407	0.49703
EF0481	Gene		conserved hypothetical protein	OG1RF_10816	-	hypothetical protein	75.758	66	26.9388	1.68e-06	48.2	447581	447826	245	-	857845	858081	237	+	-0.419777	0.749584	NA	-0.895388	0.51013	0.684413
EF0482	Gene		conserved hypothetical protein	-	-	-	-	-	-	-	-	447820	448221	401	-	-	-	-	-	-1.92412	0.112165	0.4907	0.209442	0.840914	0.91752
EF0485	Gene		aggregation substance	-	-	-	-	-	-	-	-	450206	454123	3917	+	-	-	-	-	-0.262055	0.254198	0.455573	-0.197379	0.397597	0.581806
EF0486	Gene		hypothetical protein	-	-	-	-	-	-	-	-	454185	454541	356	+	-	-	-	-	2.34838	0.229056	0.497446	1.23207	0.454465	0.497575
EF0487	Gene		conserved domain protein	-	-	-	-	-	-	-	-	454563	454949	386	+	-	-	-	-	1.41777	0.603809	NA	1.38383	0.618121	NA
EF0488	Gene		hypothetical protein	OG1RF_10386	-	nitroreductase	89.655	29	11.1538	0.011	36.5	455095	455355	260	+	397988	398584	597	+	2.45535	0.569995	NA	1.26524	0.774061	NA
EF0489	Gene		conserved domain protein	-	-	-	-	-	-	-	-	455366	456244	878	+	-	-	-	-	1.2785	0.207927	0.495337	2.23544	0.0458084	0.0466538
EF0490	Gene		cell wall surface anchor family protein	-	-	-	-	-	-	-	-	456267	457079	812	+	-	-	-	-	-0.304295	0.430618	NA	0.265705	0.512426	0.685343
EF0491	Gene		conserved domain protein	-	-	-	-	-	-	-	-	457105	458376	1271	+	-	-	-	-	0.314039	0.414458	0.621564	0.139212	0.724252	0.845784
EF0492	Gene		hypothetical protein	-	-	-	-	-	-	-	-	458379	458996	617	+	-	-	-	-	-0.408556	0.625982	NA	-0.367685	0.670668	0.808784
EF0493	Gene		conserved hypothetical protein	-	-	-	-	-	-	-	-	458980	459396	416	+	-	-	-	-	0.705716	0.368358	NA	1.26018	0.113333	0.244413
EF0494	Gene		conserved hypothetical protein	-	-	-	-	-	-	-	-	459396	459710	314	+	-	-	-	-	1.15123	0.145368	0.490198	-0.0823748	0.915323	0.954008
EF0495	Gene		conserved domain protein	-	-	-	-	-	-	-	-	459763	460737	974	+	-	-	-	-	0.720155	0.0443522	0.142196	0.638917	0.0720768	0.173048
EF0496	Gene		conserved hypothetical protein	-	-	-	-	-	-	-	-	460727	461002	275	+	-	-	-	-	2.45077	0.076619	0.495807	1.42652	0.217844	0.386249
EF0497	Gene		conserved hypothetical protein	-	-	-	-	-	-	-	-	461002	461391	389	+	-	-	-	-	0.0592693	0.95141	NA	0.496424	0.588191	0.749656
EF0498	Gene		hypothetical protein	-	-	-	-	-	-	-	-	461423	461905	482	+	-	-	-	-	0.199665	0.866867	NA	0.424774	0.699847	0.829778
EF0499	Gene	ssb-2	single-strand binding protein	OG1RF_10008	ssb	single-stranded DNA-binding protein	71.246	313	68.3406	7.2e-40	159	462000	462458	458	+	9697	10263	567	+	0.454964	0.0817363	0.216054	0.663817	0.011033	0.0387226
EF0500	Gene		conserved hypothetical protein	-	-	-	-	-	-	-	-	462563	465055	2492	+	-	-	-	-	0.22674	0.474906	0.673449	-0.21049	0.506836	0.681058
EF0501	Gene		lipoprotein, putative	-	-	-	-	-	-	-	-	465012	465410	398	+	-	-	-	-	-0.0286607	0.924031	0.957663	-0.357454	0.234922	0.404838
EF0502	Gene		membrane protein, putative	-	-	-	-	-	-	-	-	465423	467768	2345	+	-	-	-	-	-0.0397914	0.917317	0.955901	0.233188	0.545757	0.713527
EF0503	Gene		hypothetical protein	-	-	-	-	-	-	-	-	467755	470013	2258	+	-	-	-	-	0.124107	0.795417	NA	0.670842	0.179764	0.338685
EF0505	Gene		hypothetical protein	-	-	-	-	-	-	-	-	470536	471321	785	+	-	-	-	-	-0.72464	0.551557	NA	0.329957	0.792667	0.890791
EF0506	Gene		hypothetical protein	-	-	-	-	-	-	-	-	471327	471815	488	+	-	-	-	-	-0.267159	0.722174	NA	1.41134	0.060761	0.152698
EF0507	Gene		hypothetical protein	-	-	-	-	-	-	-	-	472407	472673	266	+	-	-	-	-	-0.223393	0.851883	NA	-1.10257	0.421309	0.493356
EF0508	Gene		conserved domain protein	-	-	-	-	-	-	-	-	472706	473206	500	+	-	-	-	-	-1.37608	0.167229	0.494213	0.268312	0.773363	0.878774
EF0509	Gene		conserved hypothetical protein	-	-	-	-	-	-	-	-	473219	473467	248	+	-	-	-	-	-0.131123	0.898055	NA	-0.446871	0.683465	0.817452
EF0510	Gene	ssb-3	single-strand binding protein	-	-	-	-	-	-	-	-	473543	473959	416	+	-	-	-	-	-0.297979	0.659015	NA	-0.064204	0.927504	0.959997
EF0511	Gene	nuc-1	thermonuclease precursor	-	-	-	-	-	-	-	-	473983	474567	584	+	-	-	-	-	0.349502	0.618783	NA	0.578115	0.411261	0.591787
EF0512	Gene		DNA-damage-inducible protein J, putative	-	-	-	-	-	-	-	-	474678	474944	266	+	-	-	-	-	0.240354	0.823961	0.910428	2.21924	0.0399986	0.0474924
EF0513	Gene		conserved hypothetical protein TIGR00053	-	-	-	-	-	-	-	-	474937	475212	275	+	-	-	-	-	0.351583	0.525567	0.71207	2.44029	1.05228e-05	0.000103634
EF0514	Gene		hypothetical protein	-	-	-	-	-	-	-	-	475403	476083	680	-	-	-	-	-	0.229701	0.245579	0.446138	0.394657	0.0460405	0.121553
EF0516	Gene		membrane protein, putative	OG1RF_11369	-	regulatory protein	69.724	1014	97.7821	7.1e-114	407	477367	478404	1037	-	1433076	1434128	1053	-	-1.05934	0.00037664	0.00410245	-0.615691	0.0387656	0.105783
EF0517	Gene		2-dehydropantoate 2-reductase, putative	OG1RF_11367	panE	2-dehydropantoate 2-reductase	65.595	933	99.467	1.16e-53	206	478430	479368	938	-	1431058	1432092	1035	-	-0.887218	0.00391022	0.0241003	-0.471741	0.124998	0.260246
EF0518	Gene		cell wall surface anchor family protein	OG1RF_11764	-	cell wall surface anchor family protein	83.333	36	10.9422	0.001	39.2	479496	479825	329	-	1846772	1852468	5697	-	-0.524273	0.256975	NA	-1.38676	0.00667249	0.0253336
EF0519	Gene		hypothetical protein	OG1RF_11886	-	hypothetical protein	86.207	29	15.6757	0.008	35.6	479855	480040	185	+	1985372	1985806	435	-	0.965342	0.405187	NA	0.772151	0.499761	0.674511
EF0520	Gene		hypothetical protein	-	-	-	-	-	-	-	-	480072	480680	608	+	-	-	-	-	0.530462	0.0748269	0.203758	1.44579	1.17094e-06	1.50417e-05
EF0521	Gene		choloylglycine hydrolase family protein	-	-	-	-	-	-	-	-	481349	482323	974	-	-	-	-	-	-0.804111	0.178218	0.369144	-0.357028	0.550141	0.716042
EF0522	Gene		hypothetical protein	-	-	-	-	-	-	-	-	482511	483191	680	+	-	-	-	-	0.220533	0.267134	0.470089	0.400189	0.0440422	0.117615
EF0523	Gene		hypothetical protein	-	-	-	-	-	-	-	-	483259	483678	419	+	-	-	-	-	-0.519869	0.0899772	0.229081	-0.0799926	0.793736	0.891376
EF0525	Gene		cylL-L protein	-	-	-	-	-	-	-	-	484620	484826	206	+	-	-	-	-	0.0712399	0.852086	0.924574	-0.588831	0.123739	0.258952
EF0526	Gene		cylL-S protein	OG1RF_12363	-	cof family protein	79.167	48	25.1309	0.002	37.4	484860	485051	191	+	2496992	2497819	828	-	0.0260529	0.936568	0.962959	-0.597324	0.0686498	0.166875
EF0527	Gene	cylM	cylM protein	-	-	-	-	-	-	-	-	485112	488093	2981	+	-	-	-	-	0.437746	0.413779	0.620915	0.244815	0.648952	0.793864
EF0528	Gene		hypothetical protein	-	-	-	-	-	-	-	-	488105	488902	797	+	-	-	-	-	0.310341	0.241186	0.442564	-0.367395	0.185396	0.345838
EF0529	Gene		IS256, transposase	-	-	-	-	-	-	-	-	489003	490175	1172	+	-	-	-	-	0.152114	0.364347	0.572547	0.0361599	0.83017	0.910734
EF0531	Gene		hypothetical protein	OG1RF_10805	-	HAD family haloacid dehalogenase hydrolase	72.941	85	20.4327	0.005	38.3	491277	491693	416	+	846091	846867	777	-	0.908726	0.613024	NA	-0.83077	0.654151	0.796687
EF0533	Gene		hypothetical protein	-	-	-	-	-	-	-	-	491918	492655	737	+	-	-	-	-	0.773096	0.452622	0.655459	0.016617	0.987101	0.995134
EF0534	Gene		site-specific recombinase, resolvase family	-	-	-	-	-	-	-	-	492701	493321	620	-	-	-	-	-	-0.643921	0.0121478	0.0550134	-0.601501	0.0205758	0.0635055
EF0536	Gene		hypothetical protein	-	-	-	-	-	-	-	-	493471	494124	653	+	-	-	-	-	-0.795319	0.108552	NA	-0.271065	0.576597	0.739519
EF0539	Gene		phosphosugar-binding transcriptional regulator, RpiR family	-	-	-	-	-	-	-	-	494871	495689	818	-	-	-	-	-	2.1659	0.0140396	0.0236696	1.65011	0.0559707	0.142784
EF0540	Gene		N-acetylmannosamine-6-phosphate epimerase, putative	OG1RF_10063	-	N-acylglucosamine-6-phosphate 2-epimerase	71.93	171	24.1867	1.68e-18	89.7	495845	496552	707	+	70518	71363	846	+	0.900947	0.246933	NA	1.47723	0.0466952	0.0470272
EF0541	Gene		hypothetical protein	-	-	-	-	-	-	-	-	496545	498047	1502	+	-	-	-	-	-0.297101	0.623909	NA	0.105601	0.853069	0.922927
EF0542	Gene		conserved hypothetical protein	-	-	-	-	-	-	-	-	499173	499937	764	-	-	-	-	-	2.08439	0.127283	0.295085	1.2352	0.365483	0.493606
EF0543	Gene		membrane protein, putative	-	-	-	-	-	-	-	-	499934	500989	1055	-	-	-	-	-	2.12512	0.0120193	0.0150846	1.68652	0.0459377	0.0488461
EF0544	Gene	rpmF-1	ribosomal protein L32	OG1RF_10781	rpmF	50S ribosomal protein L32	77.778	72	41.6185	7.67e-09	55.4	501328	501501	173	+	814103	814282	180	+	-0.909508	0.161578	0.344273	-1.73071	0.00829924	0.0304431
EF0545	Gene		conserved domain protein	-	-	-	-	-	-	-	-	501523	501900	377	+	-	-	-	-	-0.4787	0.713046	0.845458	-1.56959	0.229307	0.398931
EF0546	Gene		conserved hypothetical protein	-	-	-	-	-	-	-	-	501952	502356	404	+	-	-	-	-	-0.819134	0.195888	0.390988	-1.24967	0.0496984	0.0499008
EF0547	Gene		ammonium transporter family protein	-	-	-	-	-	-	-	-	502550	503620	1070	+	-	-	-	-	0.770577	0.108556	0.261214	-0.483925	0.320317	0.501378
EF0548	Gene		conserved hypothetical protein	-	-	-	-	-	-	-	-	503723	504856	1133	+	-	-	-	-	0.556712	0.243188	0.444029	0.0553965	0.907715	0.951637
EF0551	Gene		glycosyl hydrolase, family 31	-	-	-	-	-	-	-	-	508649	510724	2075	+	-	-	-	-	0.33315	0.56405	0.741214	-0.593023	0.303638	0.48279
EF0552	Gene		PTS system, IIC component	OG1RF_10548	-	PTS family mannose/fructose/sorbose porter component IIC	69.792	96	12.2293	0.000243	43.7	510724	511509	785	+	577575	578366	792	+	0.547392	0.226648	0.428845	-0.504454	0.265557	0.441464
EF0553	Gene		PTS system, IID component	-	-	-	-	-	-	-	-	511502	512314	812	+	-	-	-	-	0.142506	0.790644	0.888375	-0.773655	0.145534	0.290071
EF0554	Gene		PTS system, IIB component	OG1RF_12316	agaV	PTS family porter, enzyme I	82.692	52	10.7884	8.13e-08	54.5	512339	512821	482	+	2449098	2449574	477	-	-0.28806	0.618078	0.784472	-0.394645	0.496698	0.671493
EF0555	Gene		PTS system, IIA component	OG1RF_10346	-	PTS system, IIA component	77.941	68	16.7076	6.8e-08	53.6	512833	513240	407	+	359041	359460	420	+	0.11453	0.844721	NA	-0.834697	0.174442	0.332513
EF0556	Gene	xylA	xylose isomerase	-	-	-	-	-	-	-	-	513345	514652	1307	+	-	-	-	-	0.296868	0.435235	0.640909	-0.404369	0.294446	0.473035
EF0557	Gene	xylB	D-xylulose kinase	-	-	-	-	-	-	-	-	514714	516204	1490	+	-	-	-	-	0.144713	0.726568	0.853177	-0.727862	0.0956822	0.214905
EF0559	Gene		polysaccharide biosynthesis family protein	-	-	-	-	-	-	-	-	517088	518671	1583	-	-	-	-	-	1.78798	0.0220566	0.0255792	1.43847	0.0650505	0.159612
EF0562	Gene		hypothetical protein	-	-	-	-	-	-	-	-	520729	521085	356	+	-	-	-	-	-0.250373	0.546167	0.725639	-0.354694	0.393261	0.577501
EF0566	Gene		hypothetical protein	-	-	-	-	-	-	-	-	522174	522419	245	+	-	-	-	-	0.0844554	0.845711	0.919979	-0.26168	0.547262	0.714394
EF0567	Gene	kdpA	potassium-transporting ATPase, subunit A	-	-	-	-	-	-	-	-	522905	524581	1676	+	-	-	-	-	-0.938431	0.0746332	0.203577	-0.207002	0.693751	0.824987
EF0568	Gene	kdpB	potassium-transporting ATPase, subunit B	-	-	-	-	-	-	-	-	524597	526627	2030	+	-	-	-	-	-0.690632	0.133513	0.305604	0.0513205	0.911113	0.952128
EF0569	Gene	kdpC	potassium-transporting ATPase, subunit C	-	-	-	-	-	-	-	-	526641	527171	530	+	-	-	-	-	-0.617561	0.194651	0.390074	0.174383	0.712613	0.837308
EF0570	Gene	kdpD	sensor histidine kinase KdpD	-	-	-	-	-	-	-	-	527240	529810	2570	+	-	-	-	-	-0.226379	0.230623	0.433271	-0.0509943	0.788774	0.889419
EF0573	Gene		hypothetical protein	-	-	-	-	-	-	-	-	535599	537209	1610	+	-	-	-	-	0.543344	0.295633	0.501745	0.897269	0.0874379	0.199981
EF0574	Gene		hypothetical protein	-	-	-	-	-	-	-	-	537292	537396	104	+	-	-	-	-	0.540781	0.58123	NA	0.13683	0.896878	0.946073
EF0575	Gene		cationic ABC transporter, ATP-binding protein	OG1RF_11677	-	ABC superfamily ATP binding cassette transporter, ABC protein	69.787	235	32.6843	1.71e-18	90.6	537810	538529	719	+	1749370	1750119	750	+	-0.159654	0.693158	0.8341	-0.145958	0.718358	0.842231
EF0576	Gene		cation ABC transporter, permease protein	OG1RF_11678	-	ABC superfamily ATP binding cassette transporter, membrane protein	69.891	641	76.1283	2.98e-73	272	538531	539373	842	+	1750116	1750985	870	+	-0.308525	0.743662	0.863325	-0.466019	0.621382	0.773455
EF0577	Gene		adhesion lipoprotein	OG1RF_11679	-	ABC superfamily ATP binding cassette transporter, binding protein	68.244	803	84.5263	2.13e-69	260	539370	540320	950	+	1750972	1751898	927	+	-0.406265	0.28241	0.486801	-0.579289	0.125501	0.260792
EF0578	Gene		helix-turn-helix protein, iron-dependent repressor family	-	-	-	-	-	-	-	-	540335	540568	233	+	-	-	-	-	-0.336022	0.595646	0.766394	-0.854927	0.177464	0.336107
EF0580	Gene		conserved hypothetical protein	-	-	-	-	-	-	-	-	541613	542281	668	+	-	-	-	-	-0.442005	0.602964	0.77227	-2.43217	0.00512645	0.0203679
EF0581	Gene		ABC transporter, ATP-binding protein	-	-	-	-	-	-	-	-	542292	543707	1415	+	-	-	-	-	-0.479928	0.347916	0.557905	-1.69882	0.00103884	0.00513104
EF0582	Gene		membrane protein, putative	-	-	-	-	-	-	-	-	543725	544294	569	+	-	-	-	-	-0.557885	0.125273	0.291229	-1.79403	3.74838e-06	4.11562e-05
EF0583	Gene		ABC transporter, ATP-binding protein/permease protein	-	-	-	-	-	-	-	-	544404	546158	1754	+	-	-	-	-	-0.992146	0.0293893	0.105793	-1.93728	3.01056e-05	0.000261613
EF0584	Gene		ABC transporter, ATP-binding/permease protein	-	-	-	-	-	-	-	-	546112	547884	1772	+	-	-	-	-	-1.12695	0.000569139	0.00559616	-1.50781	6.26756e-06	6.5497e-05
EF0585	Gene	rpsN-2	ribosomal protein S14	OG1RF_12468	rpsN2	30S ribosomal protein S14	72.119	269	100	2.58e-36	148	548407	548676	269	+	2603467	2603736	270	+	-0.9645	0.258423	NA	-2.84133	0.0132183	0.0446565
EF0586	Gene	rpmF-2	ribosomal protein L32	OG1RF_10781	rpmF	50S ribosomal protein L32	84.211	38	21.2291	5.03e-05	42.8	548691	548870	179	+	814103	814282	180	+	-1.30613	0.195447	0.493252	-3.18956	0.0202708	0.0284705
EF0587	Gene		hypothetical protein	-	-	-	-	-	-	-	-	548902	549279	377	+	-	-	-	-	-1.1974	0.0716839	0.496403	-2.00531	0.00735834	0.0275197
EF0588	Gene	rpmG-1	ribosomal protein L33	OG1RF_12469	rpmG3	50S ribosomal protein L33	70.946	148	99.3289	2.43e-14	74.3	549300	549449	149	+	2603847	2603996	150	+	-1.71399	0.0556857	0.493514	-1.09498	0.212112	0.380444
EF0589	Gene		conserved domain protein	OG1RF_12470	-	cobalamin synthesis protein/P47K family protein	75.497	151	101.342	2.13e-21	96.9	549473	549622	149	+	2604012	2604986	975	+	-1.29165	0.350521	0.497138	-1.05359	0.449631	0.490545
EF0590	Gene		polysaccharide deacetylase family protein	-	-	-	-	-	-	-	-	549976	551526	1550	+	-	-	-	-	-0.519623	0.286771	0.491969	-0.434783	0.388726	0.573732
EF0591	Gene		hypothetical protein -GA-like domain–containing proteins	OG1RF_11602	-	putative calcium-transporting ATPase	79.545	44	12.0548	0.001	40.1	555893	556258	365	+	1669883	1672588	2706	-	-0.698358	0.03008	0.131687	0.333293	0.333807	0.514646
EF0592	Gene		hypothetical protein -GA-like domain–containing proteins	OG1RF_11602	-	putative calcium-transporting ATPase	78.571	42	11.0526	0.017	36.5	557068	557448	380	+	1669883	1672588	2706	-	-0.540878	0.0475279	0.242811	0.261991	0.423985	0.60357
EF0594	Gene		hypothetical protein	OG1RF_10228	pyrDA	dihydroorotate oxidase	84.848	33	8.82353	0.005	38.3	559056	559430	374	+	237032	238000	969	+	0.485756	0.649274	NA	0.898646	0.415798	0.596093
EF0595	Gene		ISEf1, transposase	-	-	-	-	-	-	-	-	559459	560637	1178	-	-	-	-	-	0.0584511	0.868345	0.931765	-0.147747	0.67633	0.812449
EF0598	Gene		hypothetical protein	-	-	-	-	-	-	-	-	561144	562663	1519	+	-	-	-	-	-0.382854	0.293794	0.499609	-0.0394032	0.916923	0.954008
EF0599	Gene		conserved domain protein	-	-	-	-	-	-	-	-	562902	563132	230	+	-	-	-	-	0.340601	0.504365	NA	-1.15385	0.0248587	0.0491599
EF0602	Gene		hypothetical protein	-	-	-	-	-	-	-	-	565076	566251	1175	-	-	-	-	-	-0.521637	0.06877	0.192024	0.127816	0.661683	0.802114
EF0603	Gene		conserved domain protein	-	-	-	-	-	-	-	-	566493	566978	485	-	-	-	-	-	0.576585	0.709124	NA	-1.99704	0.227508	0.397453
EF0604	Gene		gls24 protein	OG1RF_10072	-	stress response regulator Gls24	70.642	436	75.4325	8.6e-53	203	567357	567935	578	-	78581	79141	561	+	0.609959	0.0731469	0.200916	1.02605	0.00217403	0.00977259
EF0605	Gene		conserved hypothetical protein	-	-	-	-	-	-	-	-	568182	568742	560	-	-	-	-	-	0.965344	0.338995	NA	0.96834	0.32777	0.508493
EF0606	Gene		Dps family protein	OG1RF_12488	dps	DNA starvation/stationary phase protection protein Dps	68.506	435	93.1478	2.57e-39	158	569460	569927	467	-	2623779	2624246	468	-	-0.360444	0.503573	0.69627	-0.974866	0.0690195	0.167398
EF0607	Gene		ParB-like nuclease domain protein	-	-	-	-	-	-	-	-	570062	570595	533	-	-	-	-	-	-0.86688	0.0604032	0.175878	-0.966859	0.0401431	0.108908
EF0608	Gene		hypothetical protein	-	-	-	-	-	-	-	-	570582	571007	425	-	-	-	-	-	-1.03118	0.739892	NA	-2.60734	0.406763	0.498305
EF0609	Gene		conserved hypothetical protein	-	-	-	-	-	-	-	-	571004	572275	1271	-	-	-	-	-	-1.22105	0.0693514	0.192795	-2.02889	0.0029094	0.0124743
EF0611	Gene		hypothetical protein	-	-	-	-	-	-	-	-	573245	573643	398	-	-	-	-	-	-1.37866	0.64583	NA	0	1	NA
EF0615	Gene		transposase, IS200 family	-	-	-	-	-	-	-	-	575151	575549	398	+	-	-	-	-	-0.114653	0.939336	NA	0.697847	0.649523	0.793888
EF0616	Gene		ornithine cyclodeaminase, putative	-	-	-	-	-	-	-	-	575675	576655	980	-	-	-	-	-	-0.92649	0.000440639	0.00456351	-0.525067	0.0461216	0.121668
EF0617	Gene		membrane protein, putative	-	-	-	-	-	-	-	-	576668	577546	878	-	-	-	-	-	-0.915877	0.000135569	0.00189272	-0.516384	0.031083	0.0886139
EF0618	Gene		conserved hypothetical protein	-	-	-	-	-	-	-	-	577561	578361	800	-	-	-	-	-	-0.780513	0.00584878	0.0323411	-0.48822	0.0840773	0.194485
EF0621	Gene		hypothetical protein	-	-	-	-	-	-	-	-	579327	579491	164	+	-	-	-	-	0.841399	0.546575	NA	0.916736	0.484609	0.660092
EF0625	Gene		hypothetical protein	-	-	-	-	-	-	-	-	581225	581752	527	+	-	-	-	-	0.62644	0.233713	NA	0.537383	0.322382	0.502514
EF0627	Gene		hypothetical protein	-	-	-	-	-	-	-	-	582072	582326	254	+	-	-	-	-	0.238431	0.714433	NA	0.655706	0.327782	0.508493
EF0628	Gene		PTS system, IIA component, putative	OG1RF_12317	-	PTS system, IIA component	72.581	62	14.9038	0.019	36.5	582370	582786	416	+	2449601	2450038	438	-	-1.45086	0.069004	0.498665	0.636135	0.382332	0.566095
EF0629	Gene		oxidoreductase, aldo/keto reductase family	OG1RF_10362	morA	aldo/keto reductase family protein	99.286	840	100	0	1519	583783	584622	839	+	374939	375814	876	+	-0.584311	0.0388774	0.128759	-0.132419	0.643999	0.790407
EF0630	Gene		glyoxalase family protein	OG1RF_10363	-	glyoxalase	99.172	483	100	0	870	584645	585127	482	+	375837	376319	483	+	-0.294336	0.275569	0.478877	0.119159	0.660765	0.801301
EF0631	Gene		cardiolipin synthetase, putative	OG1RF_10364	cls	cardiolipin synthetase	99.516	1446	100	0	2632	585293	586738	1445	+	376486	377931	1446	+	-0.219904	0.31848	0.523616	-0.361602	0.0998933	0.22267
EF0633	Gene	tryS-1	tyrosyl-tRNA synthetase	OG1RF_10366	tyrS	tyrosine--tRNA ligase	99.682	1257	100	0	2300	587436	588692	1256	+	378614	379885	1272	+	-0.641817	0.542817	0.723525	-2.10161	0.0463146	0.0472663
EF0634	Gene		decarboxylase, putative	OG1RF_10367	-	decarboxylase	99.678	1863	97.4882	0	3408	588991	590853	1862	+	380184	382046	1863	+	-1.16238	0.00314079	0.0203507	-0.212329	0.589507	0.750156
EF0635	Gene		amino acid permease family protein	OG1RF_10368	-	amino acid permease	99.789	1419	100	0	2604	591056	592474	1418	+	382249	383667	1419	+	-1.42628	0.00572915	0.0318188	-0.416594	0.419649	0.599762
EF0636	Gene	nhaC-2	Na+/H+ antiporter	OG1RF_10369	nhaC2	Na+/H+ antiporter NhaC	99.218	1407	100	0	2538	592599	594005	1406	+	383792	385198	1407	+	-0.735448	0.0347616	0.11969	-0.0564884	0.871093	0.934028
EF0637	Gene		hypothetical protein	OG1RF_10370	-	hypothetical protein	99.02	918	100	0	1646	594362	595279	917	+	385554	386471	918	+	-0.412186	0.27034	0.473341	0.935793	0.0123277	0.0423519
EF0638	Gene		conserved hypothetical protein	OG1RF_10371	-	YehR like protein	99.111	450	100	0	809	595331	595780	449	-	386523	386972	450	-	0.26584	0.279746	0.48419	1.06454	1.85733e-05	0.000171975
EF0639	Gene		low temperature requirement C protein, putative	OG1RF_10372	pgpA	phosphatidylglycerophosphatase A	99.211	507	100	0	915	595919	596425	506	-	387111	387662	552	-	-0.0106822	0.965159	0.979107	0.0724534	0.767459	0.873834
EF0641	Gene	ldh-2	L-lactate dehydrogenase	OG1RF_10373	ldh2	L-lactate dehydrogenase	99.79	954	100	0	1751	596557	597510	953	-	387749	388702	954	-	-1.37918	0.000629395	0.00604746	-0.40176	0.312632	0.492991
EF0642	Gene		hypothetical protein	OG1RF_10374	-	hypothetical protein	98.898	363	100	0	649	597678	598040	362	+	388870	389232	363	+	-0.794061	0.0927056	0.233799	-0.341566	0.495752	0.671051
EF0643	Gene		hypothetical protein	OG1RF_10375	-	hypothetical protein	99.757	411	100	0	754	598056	598466	410	+	389248	389658	411	+	-0.827425	0.0717765	0.197796	-0.551892	0.242744	0.41413
EF0645	Gene		exfoliative toxin A, putative	OG1RF_10377	-	TDT family tellurite/dicarboxylate transporter	99.69	969	100	0	1773	599482	600450	968	+	390675	391643	969	+	-0.174484	0.755152	NA	0.985237	0.0505165	0.130924
EF0646	Gene		NAD-dependent epimerase/dehydratase family protein	OG1RF_10378	galE	NAD-dependent epimerase/dehydratase	98.542	960	100	0	1696	600474	601433	959	+	391666	392625	960	+	0.05862	0.879478	0.936672	0.846564	0.0203104	0.0629856
EF0647	Gene		conserved hypothetical protein	OG1RF_10379	-	phage integrase family site-specific recombinase	98.788	330	100	5.72e-169	588	601447	601794	347	-	392639	392968	330	-	0.220545	0.538822	0.72085	0.211036	0.542091	0.711837
EF0648	Gene		nitroreductase family protein	OG1RF_10380	-	nitroreductase	99.512	615	99.5146	0	1120	601906	602523	617	+	393101	393715	615	+	-1.20595	0.0234299	0.0256607	-0.158071	0.764149	0.872918
EF0650	Gene	lplA-1	lipoate-protein ligase A	OG1RF_10381	lplA	lipoate-protein ligase	99.211	1014	100	0	1829	602711	603724	1013	+	393903	394916	1014	+	-0.632231	0.0234782	0.0904412	0.0981912	0.726597	0.846698
EF0651	Gene		hypothetical protein	-	-	-	-	-	-	-	-	603795	604650	855	-	-	-	-	-	-0.102869	0.567218	0.743215	0.252732	0.161479	0.312571
EF0652	Gene		hypothetical protein	OG1RF_10383	-	hypothetical protein	99.605	253	77.37	3.58e-131	462	604833	605168	335	-	396024	396302	279	-	0.524892	0.157439	0.338615	1.50828	4.78722e-05	0.000390916
EF0653	Gene		hypothetical protein	OG1RF_10384	-	hypothetical protein	99.642	279	100	1.07e-145	510	605283	605567	284	+	396593	396877	285	+	-0.254708	0.447785	0.651916	-0.238103	0.486746	0.66217
EF0654	Gene		sugar-binding transcriptional regulator, LacI family	OG1RF_10385	-	LacI family sugar-binding transcriptional regulator	99.038	936	100	0	1679	605572	606507	935	+	396882	397817	936	+	-0.461971	0.104692	0.254873	-0.187979	0.51145	0.685343
EF0655	Gene		nitroreductase family protein, putative	OG1RF_10386	-	nitroreductase	98.66	597	100	0	1059	606679	607275	596	+	397988	398584	597	+	-0.199084	0.53932	0.72109	0.286455	0.362881	0.546254
EF0656	Gene		glyoxalase family protein	OG1RF_10387	-	glyoxalase	99.764	846	100	0	1552	607318	608163	845	+	398627	399472	846	+	-0.265925	0.310363	0.515301	0.495768	0.0534586	0.137344
EF0658	Gene		conserved hypothetical protein	OG1RF_10389	-	Xaa-Pro aminopeptidase	98.644	1401	100	0	2483	609067	610467	1400	+	400376	401776	1401	+	-0.992757	0.00980997	0.0473088	0.310766	0.418765	0.599025
EF0659	Gene		phage SPO1 DNA polymerase-related protein, putative	OG1RF_10390	ung	uracil-DNA glycosylase	99.386	651	100	0	1181	610555	611205	650	+	401864	402514	651	+	-0.669359	0.00727168	0.0380711	0.23541	0.343939	0.524458
EF0660	Gene		MATE efflux family protein	OG1RF_10391	-	MATE efflux family protein	99.031	1341	100	0	2405	611380	612720	1340	+	402668	404029	1362	+	-0.0795289	0.761672	0.872532	-0.381923	0.142302	0.285483
EF0661	Gene		oligoendopeptidase F, putative	OG1RF_10392	-	M3 family peptidase	99.281	1809	100	0	3269	612745	614553	1808	-	404054	405880	1827	-	0.67199	0.00041536	0.00439169	1.48859	4.93672e-15	3.4879e-13
EF0662	Gene		conserved hypothetical protein	OG1RF_10393	-	VanZ like family protein	99.02	510	100	0	915	614699	615208	509	+	405918	406517	600	+	0.278639	0.308816	0.514431	0.00182398	0.994643	0.997761
EF0663	Gene		conserved hypothetical protein TIGR01033	OG1RF_10394	yebC	glucose-1-phosphate adenylyl transferase	99.863	729	100	0	1341	615339	616067	728	+	406648	407376	729	+	-0.359391	0.374743	0.582754	-0.825866	0.0417264	0.112634
EF0664	Gene		hypothetical protein	OG1RF_10395	-	C_GCAxxG_C_C family protein	99.788	471	100	0	865	616120	616590	470	+	407429	407899	471	+	-0.496532	0.428843	0.636451	-1.61249	0.0162598	0.0296287
EF0665	Gene		hypothetical protein	OG1RF_10396	-	hypothetical protein	100	174	100	3.19e-89	322	616666	616839	173	-	407975	408148	174	-	-1.52561	NA	NA	0.120117	NA	NA
EF0666	Gene		glyoxalase family protein	OG1RF_10397	gloA2	lactoylglutathione lyase	99.179	975	100	0	1757	616952	617926	974	-	408261	409235	975	-	-1.27101	6.23747e-06	0.000147309	0.446285	0.11257	0.24293
EF0667	Gene		conserved hypothetical protein	OG1RF_10398	-	hypothetical protein	99.651	573	100	0	1048	617957	618529	572	+	409266	409838	573	+	1.00833	0.00207915	0.0153626	0.747771	0.0217876	0.0664881
EF0668	Gene		UDP-N-acetylmuramoylalanyl-D-glutamate-2,6-diaminopimelate ligase, putative	OG1RF_10399	murE	UDP-N-acetylmuramoyl-L-alanyl-D-glutamate--L-lysine ligase	99.28	1527	100	0	2760	618596	620146	1550	-	409905	411446	1542	-	0.174824	0.330827	0.539007	0.213177	0.234374	0.404521
EF0669	Gene		polysaccharide biosynthesis family protein	OG1RF_10400	-	polysaccharide biosynthesis family protein	99.091	1650	100	0	2964	620326	621975	1649	+	411635	413284	1650	+	0.814846	0.000454946	0.00467337	0.535415	0.0211911	0.0650342
EF0670	Gene		hypothetical protein	-	-	-	-	-	-	-	-	622045	622818	773	+	-	-	-	-	1.13721	8.68604e-07	2.7437e-05	1.175	3.54011e-07	5.06844e-06
EF0671	Gene		xaa-his dipeptidase	OG1RF_10402	pepV	dipeptidase PepV	99.082	1416	100	0	2543	622952	624367	1415	+	414261	415676	1416	+	-0.106177	0.646787	0.801978	0.448462	0.0529156	0.136175
EF0672	Gene		hypothetical protein	OG1RF_10403	-	hypothetical protein	100	234	100	1.97e-122	433	624512	624745	233	+	415821	416054	234	+	-0.673188	0.0315103	0.111344	-0.37545	0.215769	0.383825
EF0673	Gene		membrane protein, putative	OG1RF_10410	-	putative acetyltransferase	99.898	978	95.8824	0	1801	624910	625929	1019	-	423800	424813	1014	-	0.843948	0.00291677	0.0193966	2.56298	5.63358e-21	1.22061e-18
EF0674	Gene		glycine betaine/carnitine/choline ABC transporter, ATP-binding protein	OG1RF_10411	-	ABC superfamily ATP binding cassette transporter, ABC protein	99.367	948	99.3711	0	1718	626166	627119	953	+	425050	426000	951	+	-0.227534	0.407164	0.61611	1.08666	7.72756e-05	0.000589544
EF0675	Gene		glycine betaine/carnitine/choline ABC transporter, glycine betaine/carnitine/choline-binding protein	OG1RF_10412	-	ABC superfamily ATP binding cassette transporter, membrane protein	99.144	1518	100	0	2732	627120	628637	1517	+	426004	427521	1518	+	-0.284146	0.311488	0.515978	0.99671	0.000389501	0.00226372
EF0676	Gene	argR	arginine repressor	OG1RF_10413	argR2	arginine repressor	99.781	456	100	0	837	628779	629234	455	+	427663	428118	456	+	-0.0997451	0.610867	0.779234	-0.578733	0.00332614	0.0140207
EF0677	Gene		phosphoglucomutase/phosphomannomutase family protein	OG1RF_10414	algC	phosphomannomutase	99.072	1509	100	0	2710	629268	630776	1508	+	428152	429660	1509	+	-0.172652	0.504764	0.69627	-1.12834	1.80064e-05	0.000167202
EF0678	Gene		acetyltransferase, GNAT family	OG1RF_10415	-	GNAT family acetyltransferase	98.919	555	100	0	992	630800	631354	554	+	429684	430238	555	+	-0.212631	0.485955	0.681779	-1.0495	0.000850688	0.00435391
EF0679	Gene		hypothetical protein	-	-	-	-	-	-	-	-	631480	632343	863	-	-	-	-	-	-0.260076	0.274766	0.478192	-0.482243	0.0413042	0.111587
EF0680	Gene		penicillin-binding protein 2A	OG1RF_10417	pbp2A	penicillin-binding protein 2A	98.765	2187	100	0	3890	632686	634872	2186	+	431568	433754	2187	+	0.932377	8.30027e-06	0.000183989	0.663814	0.00150527	0.00710031
EF0681	Gene		conserved hypothetical protein	OG1RF_10418	-	hypothetical protein	99.708	342	100	1.26e-180	627	634935	635276	341	+	433817	434158	342	+	0.477895	0.0587506	0.172309	0.643656	0.0109092	0.038371
EF0682	Gene		DNA repair exonuclease family protein	OG1RF_10420	-	DNA repair exonuclease	99.191	1236	100	0	2228	635432	636667	1235	+	434314	435549	1236	+	-0.954004	0.000596189	0.0057945	-0.0532005	0.848146	0.921281
EF0683	Gene		conserved hypothetical protein	OG1RF_10421	-	hypothetical protein	99.078	2712	100	0	4870	636664	639375	2711	+	435546	438257	2712	+	-0.799168	0.00234263	0.0166755	-0.0025441	0.992274	0.996979
EF0684	Gene		cmp-binding protein, putative	OG1RF_10422	cbf	CMP-binding-factor 1	99.471	945	100	0	1718	639372	640316	944	+	438254	439198	945	+	0.294562	0.253769	0.455307	0.741413	0.00406891	0.0167528
EF0685	Gene		rotamase family protein	OG1RF_10423	prsA	peptidyl-prolyl cis-trans isomerase	99.708	1029	100	0	1884	640356	641384	1028	-	439238	440266	1029	-	0.945907	0.0230059	0.0895778	0.723333	0.0821643	0.190331
EF0686	Gene		hypothetical protein	OG1RF_10424	-	hypothetical protein	99.71	345	100	0	632	641548	641892	344	-	440430	440774	345	-	0.0720165	0.810593	0.901174	0.938093	0.00193857	0.00894935
EF0687	Gene		HIT family protein	OG1RF_10425	hit	HIT family protein	100	426	100	0	787	641893	642318	425	-	440775	441200	426	-	-0.124768	0.724028	0.851011	0.605397	0.091246	0.206511
EF0688	Gene		ABC transporter, ATP-binding protein	OG1RF_10426	-	ABC superfamily ATP binding cassette transporter, ABC protein	99.593	738	100	0	1347	642534	643271	737	+	441263	442153	891	+	-0.691213	0.011494	0.0530023	-0.352127	0.199966	0.365046
EF0689	Gene		membrane protein, putative	OG1RF_10427	-	ABC superfamily ATP binding cassette transporter, membrane protein	99.835	1212	100	0	2228	643273	644484	1211	+	442155	443366	1212	+	-0.515115	0.0072777	0.0380711	-0.322787	0.0939202	0.211239
EF0690	Gene		conserved hypothetical protein	OG1RF_10428	ytmP	phosphotransferase enzyme family protein	99.359	780	100	0	1413	644613	645392	779	+	443495	444274	780	+	-0.128505	0.380294	0.590137	-0.549919	0.000183181	0.00119068
EF0691	Gene		methyltransferase, putative	OG1RF_10429	trmB	tRNA (guanine-N(7)-)-methyltransferase	99.38	645	100	0	1170	645465	646109	644	+	444347	444991	645	+	0.0965167	0.670327	0.819646	-0.427324	0.0613875	0.153469
EF0692	Gene		phosphosugar-binding transcriptional regulator, RpiR family, putative	OG1RF_10430	-	RpiR family phosphosugar-binding transcriptional regulator	99.063	747	100	0	1341	646169	646915	746	-	445051	445797	747	-	1.19551	0.000887663	0.00787061	0.842822	0.0174215	0.0557283
EF0693	Gene	fruK-1	1-phosphofructokinase	OG1RF_10431	fruK	1-phosphofructokinase	98.813	927	100	0	1652	647094	648020	926	+	445940	446902	963	+	-0.103296	0.873497	NA	1.50226	0.0191417	0.0476028
EF0694	Gene		PTS system, fructose-specific family, IIBC components	OG1RF_10432	-	PTS family fructose porter component IIBC	98.803	1420	100.07	0	2527	648025	649443	1418	+	446907	448331	1425	+	0.628528	0.329705	0.538221	1.54707	0.0157013	0.0433181
EF0695	Gene		PTS system, IIA component	OG1RF_10433	-	PTS family fructose/mannitol (fru) porter component IIA	99.134	462	100	0	832	649470	649931	461	+	448353	448814	462	+	0.476391	0.557371	NA	1.64899	0.0478695	0.0489179
EF0696	Gene	lacD-1	tagatose 1,6-diphosphate aldolase	OG1RF_10434	lacD1	tagatose-bisphosphate aldolase	99.284	978	100	0	1768	649928	650905	977	+	448811	449788	978	+	1.07001	0.156933	0.338615	2.1378	0.00427404	0.0174068
EF0697	Gene		conserved hypothetical protein	OG1RF_10435	-	hypothetical protein	100	534	100	0	987	651094	651627	533	+	449977	450510	534	+	-0.310668	0.279055	0.483326	0.128422	0.654568	0.796758
EF0698	Gene		acetyltransferase, GNAT family	OG1RF_10436	-	GNAT family acetyltransferase	99.306	432	100	0	782	651715	652146	431	-	450598	451029	432	-	-0.308767	0.136925	0.310879	-0.101841	0.625331	0.775926
EF0699	Gene		conserved hypothetical protein	OG1RF_10437	-	putative permease	99.564	1146	100	0	2089	652292	653437	1145	+	451105	452319	1215	+	0.194358	0.299198	0.505332	0.843657	6.41853e-06	6.65205e-05
EF0700	Gene		hemolysin	OG1RF_10438	-	hemolysin	99.638	1380	100	0	2521	653612	654991	1379	+	452494	453873	1380	+	0.168587	0.516332	0.705366	0.0660075	0.799398	0.894952
EF0701	Gene	prfC	peptide chain release factor 3	OG1RF_10439	prfC	peptide chain release factor RF3	99.111	1575	100	0	2832	655165	656739	1574	+	454047	455621	1575	+	-0.0500643	0.860926	0.927745	-0.329325	0.249097	0.422308
EF0702	Gene		conserved hypothetical protein	OG1RF_10440	-	hypothetical protein	99.099	444	100	0	798	656915	657358	443	+	455795	456238	444	+	-0.503494	0.241957	0.442741	-0.394019	0.372885	0.556672
EF0703	Gene		conserved hypothetical protein	OG1RF_10441	-	hypothetical protein	99.383	648	100	0	1175	657374	658021	647	+	456254	456901	648	+	-0.284613	0.394443	0.604003	0.656441	0.0514314	0.133189
EF0704	Gene		lipoprotein, putative	OG1RF_10442	-	putative lipoprotein	99.066	1071	100	0	1923	658088	659158	1070	+	456968	458038	1071	+	-0.142697	0.459461	0.660443	-0.00312456	0.987166	0.995134
EF0705	Gene		conserved hypothetical protein	OG1RF_10443	-	hypothetical protein	99.683	315	100	1.18e-165	577	659201	659515	314	-	458081	458395	315	-	-0.503619	0.344016	NA	-0.555008	0.273197	0.451393
EF0706	Gene	clpE	ATP-dependent Clp protease, ATP-binding subunit ClpE	OG1RF_10444	clpE	ATP-dependent Clp protease	99.732	2241	99.4674	0	4106	659709	661949	2240	-	458590	460830	2241	-	0.0636658	0.788394	0.888375	0.823786	0.00051251	0.00284242
EF0708	Gene		conserved hypothetical protein	OG1RF_10446	-	hypothetical protein	100	192	100	3.52e-99	355	662251	662442	191	+	461132	461323	192	+	1.12092	9.26244e-08	3.96715e-06	0.694706	0.000921458	0.00463582
EF0709	Gene	ptsH	phosphocarrier protein HPr	OG1RF_10447	ptsH	PTS family porter, phosphocarrier protein HPR	100	267	100	1.03e-140	494	662613	662879	266	+	461494	461760	267	+	0.260329	0.269224	0.472211	-0.0507906	0.829347	0.910734
EF0710	Gene	ptsI	phosphoenolpyruvate-protein phosphotransferase enzyme I	OG1RF_10448	ptsI	PTS family porter, enzyme I	99.769	1728	100	0	3169	662879	664606	1727	+	461760	463487	1728	+	0.358348	0.0804849	0.214315	-0.0543374	0.790984	0.889845
EF0711	Gene		conserved hypothetical protein	OG1RF_10449	-	hypothetical protein	98.519	945	100	0	1668	664651	665730	1079	-	463532	464611	1080	-	0.033913	0.970498	NA	-0.240185	0.798879	0.894679
EF0713	Gene		conserved hypothetical protein	OG1RF_10450	-	WxL domain surface protein	98.645	738	100	0	1308	665766	666503	737	-	464647	465384	738	-	0.332933	0.743227	NA	-0.289722	0.743307	0.859095
EF0714	Gene		hypothetical protein	OG1RF_10451	-	hypothetical protein	98.342	2292	100	0	4023	666558	668933	2375	-	465439	467814	2376	-	0.139032	0.809669	NA	1.32277	0.0149675	0.0493351
EF0715	Gene	tig	trigger factor	OG1RF_10452	tig	trigger factor	99.455	1284	100	0	2333	669197	670480	1283	+	468057	469361	1305	+	0.223479	0.393106	0.602779	-0.00701621	0.978612	0.991511
EF0716	Gene		conserved hypothetical protein	OG1RF_10453	-	hypothetical protein	99.095	663	100	0	1192	670591	671253	662	+	469473	470135	663	+	0.103079	0.773894	0.880914	-0.445623	0.217309	0.38593
EF0717	Gene		PTS system, fructose-specific family, IIABC components	OG1RF_10454	fruA	PTS family fructose porter, IIABC component	99.116	1923	100	0	3458	671298	673220	1922	-	470182	472104	1923	-	-0.938144	0.075596	0.205631	3.05317	4.064e-09	8.52129e-08
EF0718	Gene	fruK-2	1-phosphofructokinase	OG1RF_10455	fruK2	1-phosphofructokinase	99.564	918	100	0	1674	673244	674161	917	-	472128	473045	918	-	-1.34828	0.0222529	0.0284146	3.32275	6.85892e-09	1.38457e-07
EF0720	Gene		voltage-gated chloride channel family protein	OG1RF_10457	-	voltage-gated chloride channel family protein	98.91	1560	100	0	2787	675049	676626	1577	-	473933	475510	1578	-	-1.74158	9.9854e-06	0.000212561	-2.43849	8.21053e-10	1.99136e-08
EF0721	Gene	pcrA	ATP-dependent DNA helicase PcrA	OG1RF_10458	pcrA	ATP-dependent DNA helicase PcrA	99.38	2259	100	0	4095	676773	679031	2258	+	475540	477915	2376	+	-0.0724294	0.786391	0.88794	-0.321964	0.228632	0.398207
EF0722	Gene	ligA	DNA ligase, NAD-dependent	OG1RF_10459	ligA	NAD-dependent DNA ligase LigA	99.409	2031	100	0	3685	679157	681187	2030	+	478041	480071	2031	+	-0.325917	0.107744	0.260294	-0.366943	0.0703815	0.169814
EF0724	Gene	gatC	glutamyl-tRNA(Gln) amidotransferase, C subunit	OG1RF_10461	gatC	glutamyl-tRNA(Gln) amidotransferase subunit C	99.346	306	100	5.37e-159	555	681769	682074	305	+	480632	480958	327	+	-0.554496	0.000606292	0.00584771	-0.75684	4.02236e-06	4.37213e-05
EF0725	Gene	gatA	glutamyl-tRNA(Gln) amidotransferase, A subunit	OG1RF_10462	gatA	glutamyl-tRNA(Gln) amidotransferase subunit A	99.116	1470	100	0	2643	682074	683543	1469	+	480958	482427	1470	+	-0.463909	0.00497902	0.028466	-0.633447	0.000129465	0.000907536
EF0726	Gene	gatB	glutamyl-tRNA(Gln) amidotransferase, B subunit	OG1RF_10463	gatB	glutamyl-tRNA(Gln) amidotransferase subunit B	99.092	1431	100	0	2571	683543	684973	1430	+	482427	483857	1431	+	-0.431523	0.0134314	0.0596506	-0.516461	0.00313792	0.0133136
EF0727	Gene		diacylglycerol kinase catalytic domain protein	OG1RF_10464	yegS	lipid kinase YegS	99.725	1089	100	0	1995	684992	686080	1088	+	483876	484964	1089	+	-0.507379	0.00294201	0.019513	-0.586452	0.000604433	0.00327401
EF0728	Gene		RNA methyltransferase, TrmA family	OG1RF_10465	rumA	23S rRNA (uracil-5-)-methyltransferase	99.199	1374	100	0	2477	686280	687653	1373	+	485131	486537	1407	+	-0.36445	0.172565	0.361493	-1.23905	3.98061e-06	4.35054e-05
EF0730	Gene		conserved hypothetical protein	OG1RF_10467	-	putative thioredoxin	99.686	318	100	2.57e-167	582	687922	688239	317	+	486819	487136	318	+	1.88791	0.00274936	0.0416666	2.09019	0.00043705	0.00246599
EF0732	Gene	argF-2	ornithine carbamoyltransferase	OG1RF_10469	argF	ornithine carbamoyltransferase	99.706	1020	100	0	1868	689526	690545	1019	+	488423	489442	1020	+	0.622575	0.567524	NA	-0.199494	0.811602	0.901794
EF0733	Gene		amino acid permease family protein	OG1RF_10470	-	amino acid permease	99.782	1377	100	0	2527	690612	691988	1376	+	489509	490885	1377	+	0.946559	0.168148	NA	1.38092	0.027033	0.0374249
EF0734	Gene		conserved hypothetical protein	OG1RF_10471	aguA	agmatine deiminase	99.704	1014	100	0	1857	691981	693078	1097	+	490878	491975	1098	+	-0.318536	0.520703	NA	1.01681	0.0365356	0.0442143
EF0735	Gene	arcC-3	carbamate kinase	OG1RF_10472	arcC-3	carbamate kinase	99.677	930	100	0	1701	693090	694019	929	+	491987	492916	930	+	-0.333587	0.423417	0.630509	0.160348	0.694484	0.825558
EF0737	Gene		amidase, putative	OG1RF_10473	-	amidase	99.244	1587	100	0	2865	694216	695802	1586	+	493113	494699	1587	+	0.538659	0.14645	0.323497	1.09581	0.00311065	0.0132498
EF0739	Gene		nicotinamide mononucleotide transporter PnuC, putative	OG1RF_10474	-	NMN family nicotinamide monnucleotide uptake permease	98.825	681	100	0	1214	696358	697056	698	+	495254	495952	699	+	0.212538	0.582216	0.75488	0.0377784	0.922049	0.958174
EF0740	Gene		deoxynucleoside kinase	OG1RF_10475	-	deoxynucleoside kinase	99.845	645	100	0	1186	697065	697709	644	+	495961	496605	645	+	0.0945066	0.810268	0.901174	0.162093	0.680473	0.815163
EF0741	Gene		conserved domain protein	OG1RF_10476	-	hypothetical protein	99.074	432	100	0	776	698059	698490	431	+	496955	497386	432	+	0.932676	0.000565841	0.00558547	0.922506	0.000567804	0.00311191
EF0742	Gene		conserved hypothetical protein	OG1RF_10477	-	transposase	99.225	387	100	0	699	698603	698989	386	+	497499	497885	387	+	0.182774	0.380425	0.590137	0.572402	0.00603581	0.0233005
EF0743	Gene		hypothetical protein	OG1RF_10478	-	hypothetical protein	100	336	100	5.75e-179	621	699036	699371	335	-	497932	498267	336	-	0.110721	0.819421	0.907396	-1.3284	0.0077788	0.0289123
EF0744	Gene		sodium/dicarboxylate symporter family protein	OG1RF_10479	-	sodium/dicarboxylate symporter family protein	99.282	1392	100	0	2516	699669	701060	1391	+	498565	499956	1392	+	-0.708918	0.00216072	0.0158598	0.324136	0.160116	0.310302
EF0745	Gene		glyoxalase family protein	OG1RF_10480	gloA3	lactoylglutathione lyase	98.688	381	100	0	676	701193	701573	380	+	500088	500468	381	+	0.0577618	0.796374	0.891643	-0.0768527	0.733933	0.852494
EF0746	Gene		penicillin-binding protein, putative	OG1RF_10481	-	beta-lactamase	98.715	1167	100	0	2073	701726	702892	1166	+	500621	501787	1167	+	0.844007	0.0870907	0.225092	-0.612812	0.214279	0.382231
EF0747	Gene		conserved hypothetical protein	OG1RF_10482	-	protein of hypothetical function DUF1003	99.015	711	100	0	1275	702992	703702	710	+	501887	502597	711	+	0.668737	0.0496116	0.153826	0.327884	0.335894	0.516772
EF0748	Gene		rhodanese family protein	OG1RF_10483	-	rhodanese family protein	99.054	951	100	0	1707	704291	705241	950	+	503230	504180	951	+	0.779559	0.000388897	0.00419975	0.430792	0.0499191	0.12979
EF0750	Gene		cell wall surface anchor family protein	OG1RF_10485	-	cell wall surface anchor family protein	99.41	339	100	2.7e-177	616	705420	705803	383	+	504359	504742	384	+	-0.105098	0.801684	NA	-0.73717	0.114219	0.245187
EF0751	Gene		conserved hypothetical protein	OG1RF_10486	-	WxL domain surface protein	98.77	732	100	0	1303	705803	706534	731	+	504742	505473	732	+	-0.125238	0.723976	0.851011	-0.870501	0.0225275	0.0682969
EF0752	Gene		conserved hypothetical protein	OG1RF_10487	-	WxL domain surface protein	98.462	780	100	0	1375	706551	707330	779	+	505490	506269	780	+	-0.406706	0.220671	0.420539	-0.679845	0.0519331	0.134274
EF0753	Gene		hypothetical protein	OG1RF_10488	-	WxL domain surface protein	98.762	2100	100	0	3735	707350	709449	2099	+	506289	508388	2100	+	-0.538176	0.0658757	0.187043	-0.706811	0.0186367	0.0588052
EF0754	Gene		conserved hypothetical protein	OG1RF_10489	-	WxL domain surface protein	99.73	741	100	0	1358	709472	710212	740	+	508411	509151	741	+	-0.350146	0.275403	0.478877	-0.206906	0.527907	0.700285
EF0755	Gene		conserved hypothetical protein	OG1RF_10490	-	cell wall surface anchor family protein	98.904	1095	100	0	1956	710288	711382	1094	+	509227	510321	1095	+	0.253157	0.745552	NA	0.534786	0.517258	0.689536
EF0756	Gene		hypothetical protein	OG1RF_10491	-	hypothetical protein	99.778	450	100	0	826	711584	712033	449	+	510523	510972	450	+	-0.135107	0.842356	NA	0.221374	0.780997	0.884097
EF0757	Gene		hypothetical protein	OG1RF_10492	-	M protein trans-acting positive regulator	99.655	1449	100	0	2649	712037	713485	1448	+	510976	512424	1449	+	-0.0878901	0.878263	NA	-0.0940648	0.876109	0.934954
EF0758	Gene		cadmium-translocating P-type ATPase	OG1RF_10493	-	P-ATPase superfamily P-type ATPase cadmium transporter	98.898	1905	100	0	3402	713595	715499	1904	+	512534	514438	1905	+	0.812536	0.0437323	0.140779	3.5814	3.37014e-19	5.21569e-17
EF0759	Gene		sapB protein, putative	OG1RF_10494	-	SapB protein	99.444	720	100	0	1308	715535	716254	719	+	514474	515193	720	+	0.700639	0.097038	0.241829	3.57646	5.49961e-18	7.14949e-16
EF0760	Gene		amino acid ABC transporter, ATP-binding protein	OG1RF_10495	-	ABC superfamily ATP binding cassette transporter, ABC protein	99.729	738	100	0	1352	716302	717039	737	-	515241	515978	738	-	-0.317294	0.382201	0.591802	-0.985781	0.00666162	0.0253336
EF0761	Gene		amino acid ABC transporter, amino acid-binding/permease protein	OG1RF_10496	glnP	amino acid ABC superfamily ATP binding cassette transporter, binding/permease protein	99.539	2169	100	0	3951	717041	719209	2168	-	515980	518148	2169	-	-0.120596	0.737876	0.861816	-0.901934	0.012359	0.0424149
EF0762	Gene	uvrB	excinuclease ABC, subunit B	OG1RF_10497	uvrB	excision endonuclease subunit UvrB	99.199	1998	100	0	3602	719488	721485	1997	+	518427	520424	1998	+	0.842625	0.000503685	0.00505084	0.778131	0.00131039	0.00629067
EF0763	Gene	uvrA	excinuclease ABC, subunit A	OG1RF_10498	uvrA	excision endonuclease subunit UvrA	99.043	2820	100	0	5059	721603	724422	2819	+	520542	523361	2820	+	0.714513	0.00964711	0.0467016	0.688135	0.0126457	0.0432161
EF0764	Gene		hypothetical protein	OG1RF_10499	-	hypothetical protein	98.227	564	99.4709	0	987	724593	725387	794	+	523533	524327	795	+	-0.308935	0.453838	0.656844	-1.8001	1.96264e-05	0.000179173
EF0766	Gene		conserved hypothetical protein	OG1RF_10500	-	ATP-binding protein	99.324	888	100	0	1607	725553	726440	887	+	524382	525380	999	+	-0.591327	0.0997161	0.247255	0.581257	0.105572	0.23183
EF0767	Gene		conserved hypothetical protein	OG1RF_10501	-	protein of hypothetical function UPF0052 and CofD	98.695	996	100	0	1768	726440	727435	995	+	525380	526375	996	+	-0.424623	0.198483	0.392462	0.547941	0.0970241	0.217118
EF0768	Gene		conserved hypothetical protein	OG1RF_10502	-	protein of hypothetical function DUF199	99.573	936	100	0	1707	727469	728404	935	+	526409	527344	936	+	-0.321959	0.357307	0.565027	0.442811	0.205494	0.371651
EF0769	Gene		conserved hypothetical protein	OG1RF_10503	-	PEP phosphonomutase family protein	99.567	924	100	0	1685	728638	729561	923	+	527533	528501	969	+	0.422292	0.192782	0.388176	0.0152556	0.962613	0.982766
EF0770	Gene		conserved hypothetical protein	OG1RF_10504	-	thioredoxin superfamily protein	99.229	519	100	0	937	729674	730192	518	+	528615	529133	519	+	-0.723962	0.00887658	0.0443303	0.781987	0.00471547	0.0189904
EF0771	Gene	clpP	ATP-dependent Clp protease, proteolytic subunit ClpP	OG1RF_10505	clpP	ATP-dependent Clp protease proteolytic subunit	99.327	594	100	0	1075	730237	730830	593	-	529179	529772	594	-	-0.137226	0.625253	0.787645	0.284745	0.310164	0.491005
EF0773	Gene		conserved hypothetical protein	OG1RF_10506	-	hypothetical protein	99.615	519	100	0	948	731026	731544	518	+	529968	530486	519	+	-0.167393	0.588307	0.76025	-0.420261	0.175545	0.334088
EF0774	Gene		conserved hypothetical protein	OG1RF_10507	-	membrane protein	99.012	405	100	0	726	731565	731969	404	-	530506	530910	405	-	-0.358241	0.235884	0.439095	-1.0862	0.000421338	0.00239397
EF0775	Gene		gram positive anchor protein, putative	OG1RF_10508	-	von Willebrand factor domain LPTXG domain protein	93.159	2675	92.5926	0	3908	732434	735322	2888	+	531375	534725	3351	+	-0.336807	0.212615	0.408887	0.236612	0.390454	0.575238
EF0776	Gene		hypothetical protein	OG1RF_10509	-	hypothetical protein	99.479	384	100	0	699	735347	735730	383	+	534750	535133	384	+	-0.120345	0.906134	NA	1.51767	0.172029	0.3285
EF0778	Gene		hypothetical protein	OG1RF_10510	-	hypothetical protein	99.02	510	100	0	915	735904	736413	509	+	535307	535816	510	+	-1.02081	0.111701	0.266039	1.33666	0.0352527	0.0436694
EF0779	Gene		glycerophosphoryl diester phosphodiesterase family protein	OG1RF_10511	-	glycerophosphoryl diester phosphodiesterase	98.993	1788	100	0	3203	736443	738230	1787	+	535846	537633	1788	+	-0.683857	0.00339542	0.0215584	0.972665	2.8926e-05	0.00025408
EF0780	Gene		MutT/nudix family protein	OG1RF_10512	-	MutT/NUDIX family protein	98.775	408	100	0	726	738256	738663	407	+	537659	538066	408	+	-0.514502	0.0370908	0.125138	0.943206	0.000109626	0.00079532
EF0781	Gene		cold shock domain family protein	OG1RF_10513	cspB	cold shock protein B	100	201	100	3.67e-104	372	738897	739097	200	+	538300	538500	201	+	-0.168932	0.754659	0.869946	-0.348421	0.519435	0.691715
EF0782	Gene	rpoN	RNA polymerase sigma-54 factor	OG1RF_10514	rpoN	DNA-directed RNA polymerase sigma subunit RpoN	99.087	1314	100	0	2361	739884	741215	1331	+	539287	540618	1332	+	-0.643294	0.00265206	0.018162	-0.605278	0.00488871	0.019591
EF0783	Gene		acyltransferase, putative	OG1RF_10516	-	acyltransferase	99.308	1878	100	0	3397	741416	743293	1877	+	540819	542696	1878	+	1.61164	3.65316e-11	4.61577e-09	1.10487	5.66787e-06	5.96136e-05
EF0784	Gene	metK	S-adenosylmethionine synthetase	OG1RF_10517	metK	methionine adenosyltransferase	99.494	1185	100	0	2156	743509	744693	1184	+	542912	544096	1185	+	0.839229	0.0191799	0.0782999	0.428173	0.231866	0.401901
EF0785	Gene		drug resistance transporter, EmrB/QacA family protein	OG1RF_10518	-	MFS family drug resistance transporter	99.523	1467	100	0	2671	744866	746332	1466	+	544266	545732	1467	+	-0.570807	0.00334907	0.0213176	-0.441497	0.0235617	0.0709033
EF0786	Gene		tributyrin esterase, putative	OG1RF_10519	-	esterase	99.495	792	100	0	1441	746371	747162	791	+	545771	546562	792	+	-0.220068	0.378132	0.587634	-0.306355	0.220643	0.389241
EF0789	Gene		ABC transporter, ATP-binding/permease protein	OG1RF_10521	-	ABC superfamily ATP binding cassette transporter, membrane protein	99.301	1716	100	0	3103	748159	749874	1715	+	547559	549274	1716	+	-0.459863	0.0733316	0.201204	-1.4486	1.89492e-08	3.4405e-07
EF0790	Gene		ABC transporter, ATP-binding/permease protein	OG1RF_10522	-	multidrug resistance ABC superfamily ATP binding cassette transporter, membrane protein	98.757	1770	100	0	3147	749874	751643	1769	+	549274	551043	1770	+	-0.54005	0.0259163	0.0970703	-1.35698	2.33149e-08	4.14062e-07
EF0792	Gene		permease domain protein	OG1RF_10526	-	ABC superfamily ATP binding cassette transporter, membrane protein	99.629	1079	99.9074	0	1971	752797	753876	1079	+	552197	553276	1080	+	-0.16224	0.433728	0.639831	0.464439	0.0229787	0.0694575
EF0793	Gene		ABC transporter, ATP-binding protein	OG1RF_10527	-	ABC superfamily ATP binding cassette transporter, ABC protein	99.552	669	100	0	1219	753881	754549	668	+	553266	553949	684	+	-0.326212	0.197115	0.391353	0.498757	0.0473259	0.12394
EF0794	Gene		conserved hypothetical protein	OG1RF_10528	-	rRNA methylase	99.468	564	100	0	1026	754606	755169	563	-	554007	554570	564	-	0.282585	0.241685	0.442564	-0.43531	0.0734041	0.175414
EF0795	Gene		conserved hypothetical protein TIGR01212	OG1RF_10529	-	radical SAM protein	98.555	969	100	0	1712	755169	756137	968	-	554570	555538	969	-	0.423678	0.0853678	0.222669	-0.331197	0.180382	0.339457
EF0796	Gene		type 2 phosphatidic acid phosphatase family protein	OG1RF_10530	-	type 2 phosphatidic acid phosphatase	100	651	100	0	1203	756153	756803	650	-	555554	556204	651	-	0.423818	0.245555	0.446138	-0.063905	0.86207	0.929263
EF0797	Gene		conserved domain protein	OG1RF_10531	-	hypothetical protein	98.733	1026	100	0	1823	756975	758000	1025	-	556372	557397	1026	-	-0.262979	0.343483	0.552854	-0.503368	0.0698368	0.169002
EF0798	Gene		hypothetical protein	OG1RF_10532	-	hypothetical protein	99.394	660	100	0	1197	758000	758686	686	-	557397	558083	687	-	-0.380153	0.160727	0.343309	-1.12224	3.51837e-05	0.000297778
EF0799	Gene		autolysin	OG1RF_10533	lyzl6	cell wall lysis protein	98.645	2214	100	0	3923	758976	761189	2213	+	558373	560586	2214	+	-0.262743	0.140815	0.315922	-1.31061	2.35254e-13	1.23319e-11
EF0801	Gene	leuS	leucyl-tRNA synthetase	OG1RF_10534	leuS	leucine--tRNA ligase	99.586	2415	100	0	4405	761593	764007	2414	+	560943	563405	2463	+	0.0665042	0.826139	0.910695	-0.241169	0.425772	0.605054
EF0802	Gene		hypothetical protein	OG1RF_10535	-	hypothetical protein	98.667	225	77.3196	2.52e-112	399	764063	764287	224	-	563460	563684	225	-	2.83231	9.29757e-05	0.00146844	3.37047	3.01843e-06	3.42703e-05
EF0803	Gene		conserved hypothetical protein	OG1RF_10536	-	hypothetical protein	99.099	444	100	0	798	764384	764827	443	-	563781	564224	444	-	-2.07799	0.000151469	0.0241852	-2.1328	0.00018855	0.00121127
EF0804	Gene		amino acid ABC transporter, amino acid-binding protein	OG1RF_10537	aatB	amino acid ABC superfamily ATP binding cassette transporter, binding protein	98.797	831	100	0	1480	765003	765836	833	-	564400	565233	834	-	-0.165064	0.774781	0.881351	-0.231787	0.677471	0.813066
EF0805	Gene		amino acid ABC transporter, ATP-binding protein	OG1RF_10538	-	ABC superfamily ATP binding cassette transporter, ABC protein	100	636	100	0	1175	765847	766482	635	-	565244	565879	636	-	1.28372	0.0172227	0.0376391	-0.226281	0.64652	0.793201
EF0806	Gene		amino acid ABC transporter, permease protein	OG1RF_10539	-	amino acid ABC superfamily ATP binding cassette transporter, membrane protein	99.377	642	100	0	1164	766495	767136	641	-	565892	566536	645	-	1.12541	0.306341	0.490683	1.21956	0.229052	0.398725
EF0807	Gene		pheromone binding protein, putative	OG1RF_10540	-	oligopeptide ABC superfamily ATP binding cassette transporter, binding protein	98.836	1632	100	0	2909	767972	769603	1631	+	567368	568999	1632	+	0.381641	0.152241	0.331364	1.6336	8.72342e-10	2.10008e-08
EF0809	Gene		membrane protein, putative	OG1RF_10541	-	transglycosylase-associated protein	98.795	249	100	9.71e-126	444	769710	769958	248	+	569106	569354	249	+	-0.040105	0.869706	0.932434	0.938221	0.000129568	0.000907536
EF0810	Gene		conserved hypothetical protein	OG1RF_10542	-	hypothetical protein	98.841	1725	100	0	3075	770336	772075	1739	+	569733	571472	1740	+	1.05704	0.012338	0.0375131	1.73415	3.03503e-05	0.000263036
EF0811	Gene		hypothetical protein	OG1RF_10543	-	hypothetical protein	98.792	828	100	0	1474	772079	772906	827	+	571476	572303	828	+	0.950728	0.0112648	0.0522313	1.75504	1.93526e-06	2.32088e-05
EF0812	Gene		glucuronyl hydrolase, putative	OG1RF_10544	-	glucuronyl hydrolase	99.914	1164	100	0	2145	773289	774452	1163	+	572680	573849	1170	+	-0.806548	0.0412523	0.134163	0.424624	0.280126	0.458644
EF0813	Gene		glycosyl hydrolase, family 35	OG1RF_10545	bgaL	beta-galactosidase	99.269	1779	100	0	3214	774465	776243	1778	+	573862	575640	1779	+	-0.534021	0.0917291	0.231568	0.268982	0.393832	0.577578
EF0815	Gene		PTS system, IIAB components	OG1RF_10547	manX3	PTS family mannose porter, IIAB component	99.461	927	100	0	1685	777203	778129	926	+	576600	577526	927	+	-1.18895	0.104183	0.253877	-0.933835	0.201144	0.366416
EF0816	Gene		PTS system, IIC component	OG1RF_10548	-	PTS family mannose/fructose/sorbose porter component IIC	99.495	792	100	0	1441	778178	778969	791	+	577575	578366	792	+	-0.477869	0.429815	0.636451	-1.36078	0.0219702	0.0483752
EF0817	Gene		PTS system, IID component	OG1RF_10549	-	PTS family mannose/fructose/sorbose porter component IID	99.376	801	98.8889	0	1452	778953	779762	809	+	578359	579159	801	+	-0.248366	0.759037	NA	-1.47909	0.0649082	0.159449
EF0818	Gene		polysaccharide lyase, family 8	OG1RF_10550	-	family 8 polysaccharide lyase	99.27	3015	100	0	5446	779877	782891	3014	+	579274	582288	3015	+	0.162746	0.682296	0.826476	-0.929283	0.0211855	0.0650342
EF0819	Gene		conserved hypothetical protein	OG1RF_10551	-	hypothetical protein	99.691	324	100	1.2e-170	593	782960	783283	323	-	582358	582681	324	-	0.0800509	0.871898	0.933596	1.2639	0.0109894	0.0386113
EF0820	Gene	rplY	ribosomal protein L25	OG1RF_10552	rplY	50S ribosomal protein L25	99.672	609	100	0	1114	783535	784143	608	-	582933	583541	609	-	-0.645571	0.295646	0.501745	0.975924	0.113915	0.245031
EF0821	Gene		hypothetical protein	-	-	-	-	-	-	-	-	784474	785256	782	+	-	-	-	-	-0.356491	0.034813	0.11969	-0.6888	5.22111e-05	0.000418978
EF0822	Gene		hydrolase, haloacid dehalogenase-like family	OG1RF_10554	yjjG	HAD-superfamily hydrolase	99.119	681	100	0	1225	785253	785933	680	+	584651	585331	681	+	-0.618371	0.00187993	0.0143522	-0.479622	0.0163548	0.0528887
EF0824	Gene		acetyltransferase, GNAT family	OG1RF_10555	-	GNAT family acetyltransferase	98.465	456	100	0	804	786110	786565	455	-	585366	585821	456	-	-0.0128063	0.969585	0.98062	0.264612	0.425292	0.6048
EF0825	Gene	udk	uridine kinase	OG1RF_10556	udk	uridine kinase	99.524	630	100	0	1147	786740	787369	629	+	585996	586625	630	+	-0.0581335	0.82621	0.910695	-0.853289	0.00130199	0.00626305
EF0827	Gene		oxidoreductase, Gfo/Idh/MocA family	OG1RF_10558	dhdh	putative trans-1,2-dihydrobenzene-1,2-diol dehydrogenase	98.24	966	100	0	1690	787930	788946	1016	+	587122	588204	1083	+	-0.428562	0.194209	0.389555	-0.924271	0.00574528	0.0223351
EF0828	Gene		conserved hypothetical protein	OG1RF_10559	-	BglG family transcriptional antiterminator	99.688	1920	100	0	3513	789317	791236	1919	+	588574	590493	1920	+	-0.869549	0.0028204	0.0189552	-0.474173	0.109736	0.23776
EF0829	Gene		conserved hypothetical protein	OG1RF_10560	-	PRD domain protein	99.405	336	100	1.24e-175	610	791202	791525	323	+	590447	590782	336	+	-0.6797	0.233242	NA	-0.817225	0.177032	0.335678
EF0830	Gene		conserved hypothetical protein	OG1RF_10561	-	transcriptional regulator	99.44	357	100	0	649	791540	791896	356	+	590797	591153	357	+	-0.120881	0.800818	NA	-0.352222	0.511936	0.685343
EF0831	Gene		conserved hypothetical protein	OG1RF_10562	-	hypothetical protein	99.72	357	100	0	654	791927	792283	356	+	591184	591540	357	+	-0.972204	0.104551	NA	-0.33503	0.631719	0.779161
EF0832	Gene		conserved hypothetical protein	OG1RF_10563	-	permease	99.231	780	100	0	1408	792299	793078	779	+	591556	592335	780	+	0.0452792	0.948066	NA	-0.145685	0.837813	0.916041
EF0833	Gene		conserved hypothetical protein	OG1RF_10564	-	hypothetical protein	99.138	696	100	0	1253	793098	793793	695	+	592355	593050	696	+	-0.0198139	0.973199	NA	-1.02038	0.12119	0.255218
EF0834	Gene		PTS system, IIC component	OG1RF_10565	-	PTS family porter component IIC	99.772	1314	100	0	2410	793924	795237	1313	+	593181	594494	1314	+	-0.366558	0.425405	0.632724	-0.727891	0.113826	0.245031
EF0835	Gene		hypothetical protein	OG1RF_10566	-	hypothetical protein	99.598	249	100	4.49e-129	455	795263	795562	299	+	594520	594819	300	+	-0.56268	0.548373	NA	-0.483244	0.604985	0.760661
EF0836	Gene		conserved hypothetical protein	OG1RF_10567	-	outer surface protein	99.174	1089	100	0	1962	795571	796659	1088	+	594828	595916	1089	+	-0.334884	0.43887	0.643286	-0.966221	0.0271274	0.0795706
EF0837	Gene		conserved hypothetical protein	OG1RF_10568	-	metal-dependent hydrolase	99.459	1110	100	0	2017	796668	797777	1109	+	595925	597034	1110	+	-0.173135	0.639165	0.797926	-0.129409	0.725248	0.846036
EF0838	Gene		pyridoxal phosphate-dependent enzyme, putative	OG1RF_10569	-	L-seryl-tRNA(Sec) selenium transferase	98.645	1107	100	0	1962	797767	798873	1106	+	597024	598130	1107	+	0.419646	0.241619	0.442564	0.0225048	0.949751	0.973719
EF0839	Gene		conserved hypothetical protein	OG1RF_10570	-	4-hydroxy-2-oxoglutarate aldolase	99.059	744	100	0	1336	798877	799620	743	+	598134	598877	744	+	0.207947	0.541132	0.722367	-0.00276414	0.993423	0.997503
EF0840	Gene		carbohydrate kinase, pfkB family	OG1RF_10571	-	PfkB family carbohydrate kinase	99.407	1011	100	0	1834	799630	800640	1010	+	598878	599897	1020	+	-0.146795	0.643167	0.799844	-0.356682	0.257398	0.432546
EF0841	Gene		conserved domain protein	OG1RF_10572	-	hypothetical protein	98.931	1029	100	0	1840	800734	801762	1028	+	599991	601019	1029	+	-0.0637225	0.776536	0.881351	0.850105	0.000147378	0.000999952
EF0842	Gene		YaiI/YqxD family protein	OG1RF_10573	-	YaiI/YqxD family protein	99.776	447	100	0	821	801759	802205	446	+	601016	601462	447	+	0.075773	0.752567	0.869564	1.01081	2.38947e-05	0.000213933
EF0843	Gene		D-alanine--D-alanine ligase	OG1RF_10574	ddl	D-alanine--D-alanine ligase	99.521	1044	99.7135	0	1901	802346	803392	1046	+	601592	602662	1071	+	-0.404695	0.00522407	0.0296657	-0.144706	0.317872	0.499074
EF0845	Gene	murF	UDP-N-acetylmuramoylalanyl-D-glutamyl-2,6-diaminopimelate--D-alanyl-D-alanyl ligase	OG1RF_10575	ppx	exopolyphosphatase	99.491	1374	100	0	2499	803495	804868	1373	+	602690	604114	1425	+	-0.345487	0.0347854	0.11969	-0.328653	0.044851	0.119187
EF0846	Gene		ATP-dependent RNA helicase, DEAD/DEAH box family	OG1RF_10576	srmB	ATP-dependent RNA helicase DeaD	99.69	1611	100	0	2948	805171	806718	1547	+	604354	605964	1611	+	-0.127156	0.647726	0.802355	-1.36083	1.01784e-06	1.32851e-05
EF0848	Gene	acpS	holo-(acyl-carrier-protein) synthase	OG1RF_10578	acpS	holo-[acyl-carrier-protein	98.87	354	100	0	632	807350	807703	353	+	606596	606949	354	+	0.439279	0.139689	0.314893	0.761086	0.0103401	0.0367272
EF0849	Gene	alr	alanine racemase	OG1RF_10579	alr	alanine racemase	99.194	1116	100	0	2012	807733	808848	1115	+	606979	608094	1116	+	0.557755	0.07468	0.203577	0.26931	0.389191	0.573898
EF0851	Gene		hypothetical protein	OG1RF_10581	-	hypothetical protein	99.425	696	100	0	1264	809561	810256	695	+	608806	609501	696	+	0.553207	0.456154	NA	-0.180217	0.807649	0.900775
EF0852	Gene		hypothetical protein	OG1RF_10582	-	hypothetical protein	99.151	1296	100	0	2333	810281	811576	1295	+	609526	610821	1296	+	0.0382638	0.94924	0.970567	-0.915275	0.15328	0.300095
EF0853	Gene		hypothetical protein	OG1RF_10583	-	hypothetical protein	100	327	100	5.62e-174	604	811557	811883	326	+	610802	611128	327	+	-0.103518	0.850259	NA	-1.00035	0.106631	0.23334
EF0854	Gene		signal peptidase I	OG1RF_10584	-	signal peptidase I	99.725	726	100	0	1330	811941	812690	749	+	611186	611935	750	+	-0.374812	0.465121	0.664421	-0.77601	0.147043	0.292288
EF0855	Gene		conserved domain protein	OG1RF_10585	-	M protein trans-acting positive regulator	99.797	1479	100	0	2715	812745	814223	1478	-	611990	613468	1479	-	-1.13519	0.087162	0.225092	-0.765049	0.251981	0.425644
EF0856	Gene		aldo/keto reductase family protein	OG1RF_10586	wzb	putative protein-tyrosine-phosphatase	99.203	753	100	0	1358	814397	815149	752	+	613642	614394	753	+	0.174836	0.536885	0.72022	0.288401	0.302964	0.482427
EF0857	Gene		conserved hypothetical protein	OG1RF_10587	-	hypothetical protein	100	231	100	9.01e-121	427	815228	815458	230	+	614473	614703	231	+	-0.323333	0.221695	0.421854	-1.11595	2.59231e-05	0.000230192
EF0858	Gene	pip	phage infection protein	OG1RF_10588	pip	phage infection protein	94.241	2674	100.262	0	4072	815492	818245	2753	+	614737	617490	2754	+	0.262483	0.336499	0.544387	0.219165	0.422448	0.602173
EF0859	Gene		cation efflux family protein	OG1RF_10589	-	cation efflux family protein	99.573	1170	100	0	2134	818466	819635	1169	+	617711	618880	1170	+	0.466749	0.060531	0.175878	1.16091	1.9947e-06	2.38338e-05
EF0860	Gene		membrane protein, putative	OG1RF_10590	-	APC family amino acid-polyamine-organocation transporter	98.958	1824	100	0	3264	819933	821756	1823	+	619178	621001	1824	+	-0.614236	0.0210321	0.0839624	-1.68729	3.05923e-10	8.08334e-09
EF0861	Gene		acetyltransferase, GNAT family	OG1RF_10591	-	GNAT family acetyltransferase	99.57	465	100	0	848	821793	822257	464	-	621036	621500	465	-	-0.0189036	0.953423	0.971101	0.459704	0.14717	0.292361
EF0862	Gene		glycine betaine/carnitine/choline ABC transporter, permease protein	OG1RF_10592	opuCD	glycine/betaine/carnitine/choline ABC superfamily ATP binding cassette transporter, membrane protein	99.849	663	100	0	1219	822329	822991	662	-	621572	622234	663	-	0.112828	0.620174	0.786061	0.36396	0.11016	0.238521
EF0863	Gene		glycine betaine/carnitine/choline ABC transporter, glycine betaine/carnitine/choline-binding protein	OG1RF_10593	opuCC	glycine/betaine/carnitine/choline ABC superfamily ATP binding cassette transporter, binding protein	98.701	924	100	0	1640	822995	823915	920	-	622238	623161	924	-	0.126016	0.501866	0.696056	0.474245	0.0115483	0.0402272
EF0864	Gene		glycine betaine/carnitine/choline ABC transporter, permease protein	OG1RF_10594	opuCB	glycine/betaine/carnitine/choline ABC superfamily ATP binding cassette transporter, membrane protein	99.371	636	100	0	1153	823918	824553	635	-	623161	623796	636	-	0.235101	0.249662	0.450318	0.474003	0.0204696	0.0634186
EF0865	Gene		glycine betaine/carnitine/choline transporter, ATP-binding protein	OG1RF_10595	opuAA	glycine betaine/L-proline ABC superfamily ATP binding cassette transporter, ABC protein	99.832	1194	100	0	2194	824557	825741	1184	-	623800	624993	1194	-	0.276101	0.0737765	0.202205	0.580571	0.000174192	0.001146
EF0867	Gene		glyoxalase family protein	OG1RF_10597	gloA4	lactoylglutathione lyase	99.439	891	100	0	1618	826377	827267	890	-	625620	626510	891	-	-0.777943	0.0470886	0.14837	0.886507	0.0227475	0.0688996
EF0868	Gene	queA	S-adenosylmethionine:tRNA ribosyltransferase-isomerase	OG1RF_10598	queA	S-adenosylmethionine:tRNA ribosyltransferase-isomerase	99.516	1032	100	0	1879	827433	828464	1031	+	626676	627707	1032	+	-0.194965	0.397939	0.607021	-0.00905794	0.968647	0.984577
EF0871	Gene		cation-transporting ATPase, E1-E2 family	OG1RF_10600	-	putative calcium-transporting ATPase	99.509	2646	100	0	4815	829936	832581	2645	+	629180	631825	2646	+	-0.446509	0.0742647	0.203103	-0.948384	0.000154125	0.00102645
EF0872	Gene		potassium uptake protein	OG1RF_10601	-	potassium uptake protein	99.153	2007	100	0	3613	832915	834921	2006	+	632159	634165	2007	+	0.75906	0.00143815	0.0116481	1.07664	6.04809e-06	6.34074e-05
EF0875	Gene		copper-translocating P-type ATPase	OG1RF_10603	copB	P-ATPase superfamily P-type ATPase copper (Cu) transporter	99.43	2106	100	0	3823	835814	837958	2144	+	635059	637203	2145	+	-1.22535	0.000404687	0.00431495	-0.0333995	0.923225	0.95862
EF0876	Gene		hypothetical protein	OG1RF_10604	-	M protein trans-acting positive regulator	98.105	1425	100	0	2483	838082	839506	1424	+	637327	638751	1425	+	-0.116941	0.816996	0.905107	0.7354	0.137648	0.279075
EF0877	Gene		oxidoreductase, aldo/keto reductase 2 family	OG1RF_10605	-	aldo/keto reductase 2 family oxidoreductase	99.781	912	100	0	1674	839575	840486	911	+	638799	639731	933	+	-1.12965	0.00122677	0.0103651	-0.622554	0.0752253	0.178312
EF0878	Gene	polA	DNA polymerase I	OG1RF_10606	polA	DNA-directed DNA polymerase I	99.434	2649	100	0	4809	840674	843322	2648	+	639919	642567	2649	+	-0.0635206	0.759778	0.872532	0.644928	0.00191984	0.00887552
EF0879	Gene	fpg	formamidopyrimidine-DNA glycosylase	OG1RF_10607	mutM	DNA-formamidopyrimidine glycosylase	99.407	843	100	0	1530	843422	844264	842	+	642667	643509	843	+	0.72374	0.0233595	0.0903929	1.29195	5.11874e-05	0.000413104
EF0880	Gene		dephospho-CoA kinase, putative	OG1RF_10608	coaE	dephospho-CoA kinase	98.5	600	100	0	1059	844261	844860	599	+	643506	644105	600	+	0.612763	0.0335438	0.116596	1.17034	4.81018e-05	0.000391807
EF0881	Gene	nrdR	transcriptional regulator, NrdR family	OG1RF_10609	nrdR	transcriptional regulator NrdR	100	483	100	0	893	845040	845522	482	+	644285	644767	483	+	0.444077	0.00464361	0.0271541	1.3019	9.61425e-17	9.19009e-15
EF0882	Gene		replication initiation and membrane attachment protein DnaB, putative	OG1RF_10610	dnaB2	replicative DNA helicase DnaB	99.858	1410	100	0	2593	845538	846947	1409	+	644783	646192	1410	+	0.505335	0.0361321	0.122566	1.42467	3.45599e-09	7.4384e-08
EF0883	Gene	dnaI	primosomal protein DnaI	OG1RF_10611	dnaI	primosomal protein DnaI	99.464	933	100	0	1696	846947	847876	929	+	646189	647121	933	+	0.516129	0.028033	0.102517	1.27033	6.35672e-08	1.03816e-06
EF0884	Gene		conserved hypothetical protein	OG1RF_10612	-	hypothetical protein	98.324	1074	100	0	1884	847958	849166	1208	+	647203	648411	1209	+	0.359836	0.124102	0.289036	-0.725205	0.00226575	0.010115
EF0885	Gene		conserved hypothetical protein	OG1RF_10613	-	hypothetical protein	99.014	1521	100	0	2726	849180	850700	1520	+	648425	649945	1521	+	0.102441	0.673583	0.821101	-0.912795	0.000206277	0.00130175
EF0886	Gene		hypothetical protein	OG1RF_10614	-	hypothetical protein	98.801	1584	100	0	2820	850690	852273	1583	+	649935	651518	1584	+	0.0866045	0.726431	0.853177	-0.874757	0.000443629	0.002496
EF0887	Gene		glycosyl transferase, group 2 family protein	OG1RF_10615	-	group 2 glycosyl transferase	99.525	1263	100	0	2300	852270	853532	1262	+	651515	652777	1263	+	0.363051	0.238281	0.440281	-1.05211	0.000718903	0.00378677
EF0888	Gene		conserved hypothetical protein	OG1RF_10616	-	cellulose synthase catalytic subunit	98.887	2067	100	0	3690	853547	855613	2066	+	652792	654858	2067	+	0.167848	0.442728	0.646765	-0.847775	0.000133114	0.000926384
EF0889	Gene		conserved hypothetical protein	OG1RF_10617	-	hypothetical protein	99.529	849	100	0	1546	855603	856463	860	+	654848	655708	861	+	0.030381	0.918706	0.956037	-1.13208	0.000168905	0.00112029
EF0890	Gene		hypothetical protein	OG1RF_10618	-	hypothetical protein	97.756	312	100	5.52e-154	538	856479	856790	311	+	655724	656035	312	+	0.0562076	0.87517	0.934007	-1.35047	0.000186428	0.00120216
EF0891	Gene		aspartate aminotransferase, putative	OG1RF_10619	aspB	aspartate aminotransferase	98.874	1155	100	0	2061	856838	857992	1154	-	656083	657237	1155	-	-0.0703081	0.900798	0.946797	0.589467	0.293397	0.472023
EF0892	Gene		amino acid ABC transporter, ATP-binding protein	OG1RF_10620	-	ABC superfamily ATP binding cassette transporter, ABC protein	99.447	723	100	0	1314	858008	858730	722	-	657253	657975	723	-	0.350434	0.503692	0.69627	0.941926	0.0701691	0.169554
EF0893	Gene		amino acid ABC transporter, amino acid-binding/permease protein	OG1RF_10621	-	amino acid ABC superfamily ATP binding cassette transporter, membrane protein	99.522	1464	100	0	2665	858723	860186	1463	-	657968	659431	1464	-	0.71166	0.292523	0.498592	0.724516	0.282153	0.461266
EF0895	Gene		glycerol dehydrogenase, putative	OG1RF_10623	-	putative glycerol dehydrogenase	99.725	1089	100	0	1995	860357	861463	1106	+	659602	660708	1107	+	0.0464472	0.887235	0.939885	-0.944421	0.00411952	0.016926
EF0896	Gene	tgt	queuine tRNA-ribosyltransferase	OG1RF_10624	tgt	tRNA-guanine transglycosylase	99.476	1146	100	0	2084	861622	862767	1145	+	660867	662012	1146	+	-0.834144	0.000751205	0.00687788	-1.52795	7.9258e-10	1.93676e-08
EF0897	Gene		preprotein translocase, YajC subunit, putative	OG1RF_10625	-	preprotein translocase, YajC subunit	99.471	378	100	0	688	862849	863226	377	+	662073	662471	399	+	-0.0430044	0.835166	0.915603	0.0140317	0.945855	0.97134
EF0899	Gene		conserved hypothetical protein	OG1RF_10626	-	hypothetical protein	99.653	288	100	1.1e-150	527	863639	863944	305	+	662733	663038	306	+	-0.174958	0.482738	0.679972	-1.05064	2.94635e-05	0.000256869
EF0900	Gene	adhE	aldehyde-alcohol dehydrogenase	OG1RF_10627	aad	aldehyde-alcohol dehydrogenase	99.764	2547	100	0	4671	864101	866698	2597	+	663189	665792	2604	+	1.25184	0.016982	0.0276841	1.44606	0.00582392	0.0225711
EF0901	Gene		isopentenyl diphosphate delta isomerase, putative	OG1RF_10628	fni	isopentenyl-diphosphate delta-isomerase	99.904	1044	100	0	1923	866743	867786	1043	-	665837	666880	1044	-	0.96208	0.000130188	0.00185075	-0.0382699	0.87904	0.936068
EF0902	Gene		phosphomevalonate kinase	OG1RF_10629	-	phosphomevalonate kinase	99.819	1107	100	0	2034	867770	868876	1106	-	666864	667970	1107	-	0.977935	0.000122641	0.00179141	0.0563092	0.824991	0.909199
EF0903	Gene	mvaD	mevalonate diphosphate decarboxylase	OG1RF_10630	mvd	diphosphomevalonate decarboxylase	99.799	996	100	0	1829	868879	869874	995	-	667973	668998	1026	-	1.00356	0.00041749	0.00439582	0.144381	0.611711	0.765522
EF0904	Gene	mvk	mevalonate kinase	OG1RF_10631	mvk	mevalonate kinase	98.413	945	100	0	1663	869874	870818	944	-	668968	669912	945	-	1.20298	0.00374279	0.0232956	0.250568	0.545794	0.713527
EF0905	Gene		pentapeptide repeat family protein	OG1RF_10632	-	pentapeptide repeat family protein	99.214	636	100	0	1147	871088	871723	635	-	670182	670817	636	-	0.352679	0.196618	0.391353	0.359577	0.185475	0.345838
EF0906	Gene		conserved hypothetical protein	OG1RF_10633	-	hypothetical protein	99.255	1074	100	0	1940	871720	872793	1073	-	670814	671887	1074	-	0.592031	0.131421	0.301635	0.425544	0.27829	0.456852
EF0907	Gene		peptide ABC transporter, peptide-binding protein	OG1RF_10634	opp1A	oligopeptide ABC superfamily ATP binding cassette transporter, binding protein	99.461	1671	100	0	3037	873037	874707	1670	+	672131	673801	1671	+	-0.0354986	0.891698	0.942023	-0.88486	0.00070121	0.00371162
EF0908	Gene		conserved hypothetical protein	OG1RF_10635	-	hypothetical protein	99.715	351	100	0	643	874786	875136	350	-	673880	674230	351	-	-0.374302	0.258576	0.460804	-0.934455	0.00622051	0.0237843
EF0909	Gene		peptide ABC transporter, permease protein	OG1RF_10636	opp1B	oligopeptide ABC superfamily ATP binding cassette transporter, membrane protein	99.257	942	100	0	1701	875227	876168	941	+	674231	675262	1032	+	-0.199886	0.237702	0.440281	-0.642295	0.000151427	0.00101713
EF0910	Gene		peptide ABC transporter, permease protein	OG1RF_10637	opp1C	oligopeptide ABC superfamily ATP binding cassette transporter, membrane protein	99.525	1053	100	0	1917	876168	877220	1052	+	675262	676314	1053	+	-0.187122	0.361407	0.56902	-0.246425	0.229539	0.398931
EF0911	Gene		peptide ABC transporter, ATP-binding protein	OG1RF_10638	opp1D	ABC superfamily ATP binding cassette transporter, ABC protein	99.433	1059	100	0	1923	877236	878288	1052	+	676324	677382	1059	+	-0.159976	0.479008	0.678125	-0.0798075	0.723998	0.845784
EF0912	Gene		peptide ABC transporter, ATP-binding protein	OG1RF_10639	opp1F	ABC superfamily ATP binding cassette transporter, ABC protein	99.582	957	100	0	1746	878288	879244	956	+	677382	678338	957	+	-0.16386	0.508333	0.698971	-0.0115526	0.962808	0.982766
EF0913	Gene		transposase, putative	OG1RF_10640	-	transposase	99.44	1071	100	0	1945	879285	880355	1070	+	678379	679449	1071	+	-0.102906	0.624891	0.787581	-0.805762	0.000154675	0.001028
EF0914	Gene	infC	translation initiation factor IF-3	OG1RF_10641	infC	translation initiation factor IF3	100	522	100	0	965	880755	881276	521	+	679852	680373	522	+	-0.920128	0.0140447	0.0619358	-2.25661	1.71581e-09	3.89957e-08
EF0915	Gene	rpmI	ribosomal protein L35	OG1RF_10642	rpmI	50S ribosomal protein L35	100	201	100	3.67e-104	372	881390	881590	200	+	680487	680687	201	+	-0.959185	0.00630382	0.0342576	-2.23522	1.97728e-10	5.58798e-09
EF0916	Gene	rplT	ribosomal protein L20	OG1RF_10643	rplT	50S ribosomal protein L20	100	360	100	0	665	881651	882010	359	+	680748	681107	360	+	-0.954968	0.00795641	0.0408656	-2.3459	7.14132e-11	2.25333e-09
EF0917	Gene		conserved hypothetical protein	OG1RF_10644	-	hypothetical protein	100	351	100	0	649	882056	882436	380	-	681154	681534	381	-	-0.403264	0.527413	NA	-0.407108	0.536574	0.707767
EF0918	Gene		membrane protein, putative	OG1RF_10645	-	integral membrane protein	99.167	360	100	0	649	882504	882863	359	+	681602	681961	360	+	0.464457	0.268149	0.471218	0.500545	0.234806	0.404838
EF0919	Gene		acetyltransferase, GNAT family	OG1RF_10646	-	GNAT family acetyltransferase	99.54	435	100	0	793	882931	883425	494	+	682029	682523	495	+	0.282557	0.176098	0.365654	0.609518	0.00369987	0.0154359
EF0920	Gene		conserved hypothetical protein	OG1RF_10647	yqkA	glutamate rich protein GrpB	99.225	516	100	0	931	883443	883958	515	+	682541	683056	516	+	0.350317	0.121703	0.284236	0.537066	0.0180065	0.0572614
EF0921	Gene		sulfate transporter family protein	OG1RF_10648	-	sulfate transporter	98.639	1176	100	0	2084	883974	885149	1175	-	683073	684248	1176	-	-0.298395	0.362577	0.570506	-1.25401	0.000216735	0.00135983
EF0922	Gene		membrane protein, putative	OG1RF_10649	-	integral membrane protein	99.32	1029	100	0	1862	885379	886407	1028	-	684342	685370	1029	-	-0.0832734	0.751835	0.869116	-0.871713	0.00109122	0.00537342
EF0924	Gene		conserved hypothetical protein	OG1RF_10651	-	hypothetical protein	98.511	873	100	0	1541	887415	888287	872	+	686378	687250	873	+	0.00885491	0.96187	0.976948	0.713932	0.000133109	0.000926384
EF0925	Gene		hypothetical protein	OG1RF_10652	-	hypothetical protein	99.111	225	100	4.1e-114	405	888561	888785	224	+	687524	687748	225	+	-0.178693	NA	NA	-0.524617	NA	NA
EF0927	Gene		sensor histidine kinase	OG1RF_10654	yxdK	putative histidine kinase	99.123	1026	100	0	1845	889562	890587	1025	+	688525	689550	1026	+	-0.0953786	0.755537	0.869946	-1.10787	0.000301818	0.00183006
EF0928	Gene		glucose uptake protein	OG1RF_10655	-	glucose uptake protein	99.653	864	100	0	1580	890735	891598	863	+	689698	690561	864	+	0.45235	0.14499	0.321113	-0.406794	0.191176	0.353626
EF0929	Gene		amino acid permease family protein	OG1RF_10656	-	amino acid permease	99.353	1392	100	0	2521	891639	893030	1391	+	690602	691993	1392	+	-0.143038	0.699489	0.837923	-1.31318	0.000416653	0.00237565
EF0930	Gene	metG	methionyl-tRNA synthetase	OG1RF_10657	metG	methionine--tRNA ligase	99.453	2010	100	0	3651	893218	895227	2009	+	692157	694190	2034	+	0.0145021	0.951218	0.970567	-0.35318	0.136501	0.277615
EF0931	Gene		hypothetical protein	OG1RF_10658	-	hypothetical protein	100	44	15.942	9.81e-17	82.4	895327	895602	275	+	694287	694511	225	+	0.141441	0.697451	0.83767	-0.557559	0.131609	0.269819
EF0932	Gene		hypothetical protein	OG1RF_10659	-	hypothetical protein	99.835	606	100	0	1114	895661	896266	605	-	694570	695175	606	-	0.79839	0.0107263	0.0505699	1.03879	0.000890749	0.00450924
EF0933	Gene		conserved hypothetical protein	OG1RF_10660	rep	ATP-dependent DNA helicase	99.272	2199	100	0	3973	896387	898609	2222	-	695296	697518	2223	-	0.273684	0.195215	0.390585	0.799565	0.000123533	0.00088044
EF0934	Gene		hydrolase, TatD family	OG1RF_10661	-	TatD family hydrolase	98.962	771	100	0	1380	898744	899514	770	+	697653	698423	771	+	-0.511428	0.0436854	0.140779	0.000755449	0.997628	0.998695
EF0935	Gene		primase-related protein	OG1RF_10662	-	primase-like protein	98.778	573	100	0	1020	899511	900095	584	+	698420	699004	585	+	-0.457001	0.0766484	0.207534	0.203255	0.431651	0.611004
EF0936	Gene	ksgA	dimethyladenosine transferase	OG1RF_10663	ksgA	dimethyladenosine transferase	98.986	888	100	0	1591	900114	901001	887	+	699023	699910	888	+	-0.311126	0.170979	0.358858	0.191833	0.398985	0.582817
EF0937	Gene		conserved hypothetical protein	OG1RF_10664	-	hypothetical protein	99.353	618	100	0	1120	901129	901746	617	+	700038	700655	618	+	0.0483705	0.911685	0.952782	0.204122	0.630244	0.778567
EF0938	Gene		ABC transporter, ATP-binding/TOBE domain protein	OG1RF_10665	-	ABC superfamily ATP binding cassette transporter, ABC protein	99.366	1104	100	0	2001	901796	902899	1103	-	700706	701809	1104	-	0.589227	0.0267068	0.098956	0.532119	0.0446085	0.118737
EF0939	Gene	mgsA	methylglyoxal synthase	OG1RF_10666	mgsA	methylglyoxal synthase	99.527	423	100	0	771	903085	903507	422	+	701995	702417	423	+	-0.64565	0.017171	0.0720783	0.989639	0.000245607	0.00151753
EF0940	Gene		conserved hypothetical protein	OG1RF_10667	-	hypothetical protein	99.074	540	100	0	970	903772	904320	548	+	702682	703230	549	+	-0.569135	0.00409301	0.024577	-0.0896414	0.650888	0.794613
EF0941	Gene		ABC transporter, ATP-binding/permease protein	OG1RF_10668	ndvA	ABC superfamily ATP binding cassette transporter, membrane protein	99.208	1767	100	0	3186	904372	906138	1766	-	703282	705048	1767	-	-0.439784	0.0551037	0.166365	-0.260125	0.256609	0.43189
EF0942	Gene		ABC transporter, ATP-binding/permease protein	OG1RF_10669	-	ABC superfamily ATP binding cassette transporter, membrane protein	99.074	1728	100	0	3103	906128	907855	1727	-	705038	706765	1728	-	-0.430888	0.0318653	0.111838	-0.380578	0.0590278	0.149292
EF0943	Gene		conserved hypothetical protein	OG1RF_10670	-	hypothetical protein	99.219	768	97.7099	0	1386	907990	908748	758	+	706891	707658	768	+	-0.281542	0.177944	0.36888	-0.262051	0.236138	0.406057
EF0944	Gene		extracellular protein, putative	OG1RF_10671	-	extracellular protein	98.264	1210	100.083	0	2117	909048	910217	1169	+	707907	709127	1221	+	-0.327515	0.311588	0.515978	-0.950236	0.00335295	0.0141154
EF0945	Gene		acetyltransferase, GNAT family	OG1RF_10672	-	GNAT family acetyltransferase	98.936	564	100	0	1009	910314	910877	563	+	709224	709787	564	+	0.291848	0.443035	0.646765	-0.121767	0.748231	0.862055
EF0946	Gene		conserved hypothetical protein	OG1RF_10673	-	hypothetical protein	99.238	525	100	0	948	910923	911447	524	-	709833	710357	525	-	-0.00628826	0.981003	0.987254	0.00127554	0.996158	0.997965
EF0947	Gene		hydrolase, haloacid dehalogenase-like family	OG1RF_10674	ppx2	exopolyphosphatase	99.54	870	100	0	1585	911499	912368	869	-	710409	711278	870	-	-0.0316827	0.909245	0.951807	0.0626526	0.821887	0.90657
EF0948	Gene	ung	uracil-DNA glycosylase	OG1RF_10675	ung2	uracil-DNA glycosylase	98.824	680	99.8532	0	1212	912502	913182	680	+	711412	712092	681	+	-0.377782	0.117107	0.276411	-0.611297	0.0116906	0.0406356
EF0949	Gene	pta	phosphotransacetylase	OG1RF_10676	pta	phosphate acetyltransferase	99.289	984	100	0	1779	913338	914321	983	+	712206	713231	1026	+	-0.213701	0.275729	0.478877	-0.298821	0.127556	0.26429
EF0950	Gene		conserved hypothetical protein TIGR00150	OG1RF_10677	-	ATP/GTP hydrolase	99.167	480	100	0	865	914463	914957	494	+	713373	713867	495	+	0.578182	0.160951	0.343309	0.694486	0.0883855	0.201723
EF0951	Gene		acetyltransferase, GNAT family	OG1RF_10678	-	GNAT family acetyltransferase	99.808	522	100	0	959	914950	915471	521	+	713860	714381	522	+	0.797386	0.0522865	0.160183	0.417608	0.304545	0.483522
EF0953	Gene		hypothetical protein	OG1RF_10679	-	hypothetical protein	99.524	210	100	1.78e-107	383	915641	915850	209	+	714551	714760	210	+	0.0479278	0.91053	0.952363	0.0588557	0.888519	0.941228
EF0954	Gene		sugar-binding transcriptional regulator, LacI family	OG1RF_10680	-	LacI family sugar-binding transcriptional regulator	99.209	1011	100	0	1823	915924	916934	1010	-	714834	715844	1011	-	-0.275908	0.114218	0.270506	-0.19774	0.257362	0.432546
EF0955	Gene		aldose 1-epimerase, putative	OG1RF_10681	-	aldose 1-epimerase	98.71	1008	100	0	1790	916958	917965	1007	-	715868	716875	1008	-	-0.282629	0.197915	0.392259	-0.258761	0.240243	0.411375
EF0956	Gene	pgmB	beta-phosphoglucomutase	OG1RF_10682	pgmB	beta-phosphoglucomutase	99.253	669	100	0	1208	917955	918623	668	-	716865	717533	669	-	0.552218	0.174869	0.364458	0.0464585	0.909056	0.952051
EF0957	Gene		glycosyl hydrolase, family 65	OG1RF_10683	map	family 65 glycosyl hydrolase	98.693	2295	100	0	4072	918616	920910	2294	-	717526	719877	2352	-	0.216891	0.450299	0.653594	-0.168263	0.562139	0.725845
EF0958	Gene		PTS system, IIABC components	OG1RF_10684	exp5	PTS family porter component IIABC	99.262	2169	100	0	3917	921191	923359	2168	+	720101	722269	2169	+	-0.218014	0.469024	0.668486	-0.621322	0.0405726	0.109976
EF0960	Gene		endonuclease/exonuclease/phosphatase family protein	OG1RF_10685	rgfB	endonuclease/exonuclease/phosphatase family protein RgfB	99.636	825	100	0	1507	923574	924398	824	+	722335	723159	825	+	-1.14156	0.000202029	0.00257842	-0.46624	0.129402	0.26685
EF0961	Gene		pyrroline-5-carboxylate reductase, putative	OG1RF_10686	-	putative pyrroline-5-carboxylate reductase	97.912	814	99.7549	0	1410	924458	925273	815	-	723219	724034	816	-	-0.278113	0.270695	0.473389	-0.650386	0.00793674	0.0293452
EF0963	Gene		hypothetical protein	OG1RF_10688	-	hypothetical protein	99	300	100	5.3e-154	538	926343	926642	299	+	725104	725403	300	+	0.248737	0.452005	0.654941	0.808609	0.015432	0.0505024
EF0964	Gene		conserved hypothetical protein	OG1RF_10689	-	MazG nucleotide pyrophosphohydrolase	98.596	285	97.9381	5.2e-144	505	926635	926949	314	+	725396	725713	318	+	0.178772	0.503231	0.69627	0.786015	0.00365177	0.0152745
EF0965	Gene		conserved hypothetical protein	-	-	-	-	-	-	-	-	927109	927789	680	-	-	-	-	-	-0.604818	0.733658	NA	-0.145148	0.923548	NA
EF0966	Gene		transcriptional regulator, MerR family	-	-	-	-	-	-	-	-	927976	928752	776	+	-	-	-	-	0.448634	0.107165	0.259643	0.789884	0.00487461	0.0195586
EF0967	Gene		conserved domain protein	-	-	-	-	-	-	-	-	928993	930885	1892	+	-	-	-	-	-0.0801528	0.80308	0.89637	0.200897	0.530195	0.701888
EF0968	Gene	rplU	ribosomal protein L21	OG1RF_10703	rplU	50S ribosomal protein L21	100	309	100	5.39e-164	571	931315	931623	308	+	731964	732272	309	+	-0.631128	0.0564323	0.168285	-1.02142	0.0020198	0.00919379
EF0969	Gene		conserved hypothetical protein	OG1RF_10704	-	putative ribosomal protein	99.71	345	100	0	632	931656	932000	344	+	732305	732649	345	+	-0.602078	0.0334675	0.116491	-1.02241	0.00030528	0.00184417
EF0970	Gene	rpmA	ribosomal protein L27	OG1RF_10705	rpmA	50S ribosomal protein L27	99.653	288	100	1.1e-150	527	932013	932300	287	+	732662	732949	288	+	-0.578594	0.0644939	0.184362	-1.06999	0.000629237	0.0033802
EF0971	Gene		conserved hypothetical protein	OG1RF_10706	psiE	phosphate-starvation-inducible protein PsiE	99.558	453	100	0	826	932500	932952	452	+	733149	733601	453	+	-0.203509	0.716782	0.847197	0.0891356	0.873736	0.934028
EF0972	Gene		DNA repair exonuclease family protein	OG1RF_10707	-	DNA repair exonuclease	99.387	816	100	0	1480	933023	933838	815	-	733672	734598	927	-	1.51412	5.41086e-13	1.13944e-10	1.64889	3.16304e-15	2.33634e-13
EF0973	Gene	pepQ-1	proline dipeptidase	OG1RF_10708	pepQ	xaa-Pro dipeptidase	99.624	1065	100	0	1945	934010	935074	1064	+	734659	735723	1065	+	-0.481591	0.0904968	0.229604	0.449667	0.113996	0.245031
EF0974	Gene		conserved hypothetical protein	OG1RF_10709	-	MagZ family protein	98.131	321	100	1.22e-160	560	935088	935408	320	+	735737	736057	321	+	-0.426896	0.163073	0.346583	0.492388	0.10764	0.234435
EF0976	Gene		conserved hypothetical protein	OG1RF_10710	asp	alkaline shock protein	99.537	432	100	0	787	935741	936172	431	+	736391	736822	432	+	-0.436276	0.00912338	0.0449411	-0.0231953	0.889831	0.941391
EF0978	Gene	folD	methylenetetrahydrofolate dehydrogenase/methenyltetrahydrofolate cyclohydrolase	OG1RF_10712	folD	bifunctional methylenetetrahydrofolate dehydrogenase/methylenetetrahydrofolate cyclohydrolase	99.409	846	100	0	1535	936721	937566	845	+	737371	738216	846	+	0.598512	6.26619e-05	0.00104175	0.75083	5.01339e-07	6.93341e-06
EF0979	Gene	xseA	exodeoxyribonuclease VII, large subunit	OG1RF_10713	xseA	exodeoxyribonuclease VII large subunit	99.183	1347	100	0	2427	937576	938922	1346	+	738226	739572	1347	+	0.367923	0.0233927	0.0903929	0.556615	0.000613388	0.00331148
EF0980	Gene	xseB	exodeoxyribonuclease VII, small subunit	OG1RF_10714	xseB	exodeoxyribonuclease VII small subunit	99.134	231	100	1.95e-117	416	938924	939154	230	+	739574	739804	231	+	0.304642	0.200293	0.395076	0.532444	0.025814	0.0762687
EF0981	Gene	ispA	geranyltranstransferase	OG1RF_10715	ispA	geranyltranstransferase	98.753	882	100	0	1568	939154	940035	881	+	739804	740685	882	+	0.237904	0.287984	0.493046	0.21026	0.348095	0.528649
EF0982	Gene	tlyA	hemolysin A	OG1RF_10716	hlyA	hemolysin A	100	816	100	0	1507	940049	940864	815	+	740699	741514	816	+	0.183056	0.521364	0.709471	-0.173189	0.544487	0.713399
EF0984	Gene	recN	DNA repair protein RecN	OG1RF_10718	recN	DNA repair protein RecN	98.805	1674	100	0	2981	941470	943143	1673	+	742120	743793	1674	+	1.2987	0.000342795	0.00378503	0.974804	0.00718201	0.0269222
EF0986	Gene		cation transporter	OG1RF_10719	-	cation transporter	99.482	966	100	0	1757	943412	944377	965	-	744062	745027	966	-	-0.202901	0.450812	0.653962	0.785166	0.0036208	0.0151802
EF0987	Gene		lipoprotein, putative	OG1RF_10720	-	putative lipoprotein	100	393	100	0	726	944643	945014	371	+	745272	745664	393	+	-0.271618	0.266791	0.470089	-1.20083	1.32927e-06	1.68755e-05
EF0988	Gene		conserved hypothetical protein TIGR00242	OG1RF_10721	mraZ	cell division protein MraZ	99.769	432	100	0	793	945248	945733	485	+	745898	746383	486	+	1.27212	4.72203e-09	3.40931e-07	0.847431	9.60549e-05	0.000712736
EF0989	Gene		conserved hypothetical protein TIGR00006	OG1RF_10722	mraW	S-adenosyl-methyltransferase MraW	99.375	960	100	0	1740	945748	946704	956	+	746386	747354	969	+	1.44219	6.88588e-11	7.90937e-09	0.902864	4.43577e-05	0.000364969
EF0990	Gene		cell division protein	OG1RF_10723	-	cell division protein	99.51	408	100	0	743	946721	947128	407	+	747371	747778	408	+	1.30945	2.91584e-07	1.06787e-05	0.949411	0.000201599	0.00127826
EF0991	Gene	pbpC	penicillin-binding protein C	OG1RF_10724	pbpC	penicillin-binding protein C	99.282	2229	100	0	4028	947128	949356	2228	+	747778	750006	2229	+	1.35732	1.39246e-11	1.95486e-09	0.530905	0.00821974	0.0302196
EF0992	Gene	mraY	phospho-N-acetylmuramoyl-pentapeptide-transferase	OG1RF_10725	mraY	phospho-N-acetylmuramoyl-pentapeptide-transferase	99.275	966	100	0	1746	949383	950348	965	+	750034	750999	966	+	0.8753	7.13481e-05	0.001165	0.234499	0.287729	0.468028
EF0993	Gene	murD	UDP-N-acetylmuramoylalanine--D-glutamate ligase	OG1RF_10726	murD	UDP-N-acetylmuramoylalanine--D-glutamate ligase	98.833	1371	100	0	2444	950371	951741	1370	+	751022	752392	1371	+	0.514644	0.00203992	0.0151614	-0.643401	0.000125793	0.000892636
EF0994	Gene	murG	UDP-N-acetylglucosamine--N-acetylmuramyl-(pentapeptide) pyrophosphoryl-undecaprenol N-acetylglucosamine transferase	OG1RF_10727	murG	UDP-N-acetylglucosamine--N-acetylmuramyl-(pentapeptide) pyrophosphoryl-undecaprenol N-acetylglucosamine transferase	99.542	1092	100	0	1989	951746	952837	1091	+	752382	753488	1107	+	0.631863	0.000171543	0.00225776	-0.0743184	0.660055	0.80124
EF0995	Gene	ftsQ	cell division protein FtsQ	OG1RF_10728	ftsQ	cell division protein FtsQ	99.556	1125	100	0	2050	952846	953970	1124	+	753497	754621	1125	+	0.808172	8.16169e-05	0.00129714	0.270286	0.187988	0.349723
EF0996	Gene	ftsA	cell division protein FtsA	OG1RF_10729	ftsA	cell division protein FtsA	99.773	1323	100	0	2427	954144	955466	1322	+	754795	756117	1323	+	0.313664	0.024814	0.0940463	0.0655503	0.639182	0.785384
EF0997	Gene	ftsZ	cell division protein FtsZ	OG1RF_10730	ftsZ	cell division protein FtsZ	99.108	1233	100	0	2217	955493	956725	1232	+	756144	757376	1233	+	0.288888	0.066409	0.188179	0.198113	0.208184	0.375888
EF0998	Gene		conserved hypothetical protein TIGR00044	OG1RF_10731	ylmE	YggS family pyridoxal phosphate enzyme	100	678	100	0	1253	956742	957419	677	+	757393	758070	678	+	0.272318	0.160316	0.343309	0.18669	0.335981	0.516772
EF0999	Gene		conserved hypothetical protein	OG1RF_10732	-	hypothetical protein	99.845	645	100	0	1186	957433	958077	644	+	758063	758728	666	+	0.301583	0.0334527	0.116491	0.101871	0.472851	0.648972
EF1000	Gene		conserved hypothetical protein	OG1RF_10733	ylmG	YlmG protein	100	210	100	3.83e-109	388	958094	958363	269	+	758805	759014	210	+	0.280379	0.0998022	0.247255	0.0318875	0.851761	0.9226
EF1001	Gene		S4 domain protein	OG1RF_10734	ylmH	S4 domain-containing protein YlmH	99.361	783	100	0	1419	958390	959172	782	+	759041	759823	783	+	0.642686	0.000343004	0.00378503	-0.0315382	0.860896	0.928613
EF1002	Gene	divIVA	cell division protein DivIVA	OG1RF_10735	divIVA	cell division protein DivIVA	99.288	702	100	0	1269	959324	960025	701	+	759975	760676	702	+	0.88645	7.90627e-06	0.000179992	0.871546	1.12363e-05	0.000109335
EF1003	Gene	ileS	isoleucyl-tRNA synthetase	OG1RF_10736	ileS	isoleucine--tRNA ligase	99.317	2781	100	0	5031	960336	963116	2780	+	760966	763767	2802	+	0.302191	0.264169	0.466822	0.000755278	0.997774	0.998695
EF1004	Gene	zwf	glucose-6-phosphate 1-dehydrogenase	OG1RF_10737	zwf	glucose-6-phosphate 1-dehydrogenase	99.541	1524	100	0	2776	963168	964691	1523	-	763819	765342	1524	-	-0.0490457	0.779452	0.882471	0.459068	0.00878238	0.0318202
EF1005	Gene		iron-dependent repressor	OG1RF_10738	sirR	iron-dependent repressor	99.701	669	100	0	1225	964691	965359	668	-	765342	766010	669	-	-0.0927137	0.586574	0.75975	0.299215	0.0804672	0.187334
EF1006	Gene		conserved hypothetical protein	OG1RF_10739	-	hypothetical protein	99.187	369	100	0	665	965531	965899	368	-	766182	766550	369	-	1.18481	7.45442e-05	0.00119983	1.3705	4.48194e-06	4.79155e-05
EF1007	Gene		hypothetical protein	-	-	-	-	-	-	-	-	966098	966834	736	+	-	-	-	-	-0.104467	0.722006	0.85019	0.173763	0.556713	0.720557
EF1008	Gene		oxidoreductase, Gfo/Idh/MocA family	OG1RF_10741	-	gfo/Idh/MocA family oxidoreductase	99.6	999	100	0	1823	966940	967938	998	+	767586	768584	999	+	-0.249909	0.439302	0.643546	0.37931	0.241646	0.412907
EF1009	Gene		ATP-dependent RNA helicase, DEAD/DEAH box family	OG1RF_10742	-	DEAD/DEAH box family ATP-dependent RNA helicase	99.155	1302	100	0	2344	967965	969266	1301	+	768611	769912	1302	+	-0.109392	0.734514	0.860907	0.716754	0.0265692	0.0781447
EF1012	Gene		PTS system, IIB component	OG1RF_10745	celA2	PTS family porter, enzyme I	99.686	318	100	2.57e-167	582	972246	972563	317	+	772891	773208	318	+	-0.571937	0.651064	NA	0.125169	0.91731	0.954008
EF1013	Gene		PTS system, IIC component	OG1RF_10746	-	PTS family lactose/cellobiose porter component IIC	99.658	1463	99.9317	0	2675	972705	974168	1463	+	773329	774813	1485	+	2.06238	0.0358309	0.0431443	0.331471	0.706374	0.833593
EF1014	Gene		hypothetical protein	OG1RF_10747	-	hypothetical protein	99.543	219	100	1.85e-112	399	974212	974430	218	+	774857	775075	219	+	1.33042	0.574322	NA	1.73433	0.464021	0.496648
EF1015	Gene		hypothetical protein	OG1RF_10748	-	hypothetical protein	99.487	195	100	3.58e-99	355	974450	974644	194	+	775089	775289	201	+	-0.481634	0.745245	NA	-0.0515354	0.968742	NA
EF1016	Gene		conserved hypothetical protein	OG1RF_10749	-	hypothetical protein	99.27	411	100	0	743	974644	975054	410	+	775289	775699	411	+	-0.841918	0.403658	NA	-0.504464	0.640869	0.78716
EF1017	Gene		PTS system, IIB component	OG1RF_10750	celA3	PTS family porter, enzyme I	98.471	327	100	1.23e-165	577	975330	975656	326	+	775975	776301	327	+	-1.18895	0.109433	0.26237	-0.206938	0.784795	0.886487
EF1018	Gene		PTS system, IIA component	OG1RF_10751	lacF	PTS family lactose/cellobiose porter component IIA	100	321	100	1.2e-170	593	975679	975999	320	+	776324	776644	321	+	-0.904176	0.204645	0.401505	-0.132437	0.855065	0.924164
EF1019	Gene		PTS system, IIC component	OG1RF_10752	-	PTS family lactose/cellobiose (lac) porter component IIC	99.609	1278	100	0	2333	976065	977342	1277	+	776710	777987	1278	+	-0.803662	0.227809	0.430249	0.0157915	0.981165	0.993359
EF1020	Gene		glycosyl hydrolase, family 1	OG1RF_10753	bglA2	6-phospho-beta-glucosidase	99.785	1395	100	0	2560	977426	978820	1394	+	778071	779465	1395	+	-0.229284	0.73294	0.859461	0.187906	0.780113	0.883711
EF1021	Gene		conserved hypothetical protein	OG1RF_10754	-	GNAT family acetyltraansferase	99.581	1194	100	0	2178	978860	980071	1211	+	779505	780716	1212	+	-0.137487	0.613801	0.781004	0.697778	0.010469	0.037023
EF1023	Gene		conserved hypothetical protein	OG1RF_10756	rpsI2	30S ribosomal protein S9	100	333	100	2.65e-177	616	980499	980831	332	+	781144	781476	333	+	-0.44767	0.250353	0.45092	-1.11825	0.00430149	0.0174967
EF1024	Gene	ppdK	pyruvate phosphate dikinase	OG1RF_10757	ppdK	pyruvate phosphate dikinase	99.017	2646	100	0	4743	980945	983590	2645	-	781590	784235	2646	-	1.05747	0.0376721	0.0484923	0.786374	0.119952	0.253897
EF1025	Gene		CBS domain protein	OG1RF_10758	-	CBS domain protein	99.683	630	100	0	1153	983760	984389	629	+	784348	785034	687	+	0.67884	0.0357661	0.121643	-0.158412	0.630999	0.778567
EF1026	Gene		conserved hypothetical protein	OG1RF_10759	-	protein of hypothetical function DUF299	99.139	813	100	0	1463	984402	985214	812	+	785047	785859	813	+	0.583918	0.0377515	0.126103	-0.464153	0.111031	0.240087
EF1027	Gene		hypothetical protein	-	-	-	-	-	-	-	-	985285	987816	2531	-	-	-	-	-	-0.679225	0.0168909	0.0712961	-0.800531	0.00485902	0.0195202
EF1028	Gene		hydrolase, alpha/beta hydrolase fold family	OG1RF_10761	-	alpha/beta hydrolase fold family hydrolase	99.592	735	100	0	1341	987813	988547	734	-	788458	789192	735	-	-0.732426	0.0263652	0.098412	-0.97023	0.00325803	0.0137693
EF1029	Gene		conserved hypothetical protein	OG1RF_10762	-	hypothetical protein	97.778	585	100	0	1009	988724	989308	584	+	789369	789953	585	+	-0.0160914	0.959724	0.97516	0.332489	0.301503	0.480393
EF1030	Gene		endonuclease/exonuclease/phosphatase family protein	OG1RF_10763	-	endonuclease/exonuclease/phosphatase	99.811	1056	100	0	1940	989331	990386	1055	+	789976	791031	1056	+	0.0350786	0.893149	0.942079	0.381085	0.14735	0.292539
EF1031	Gene		phosphorylase family protein	OG1RF_10764	-	phosphorylase	99.696	657	100	0	1203	990403	991059	656	+	791048	791704	657	+	0.0393918	0.879329	0.936672	0.21084	0.421106	0.600813
EF1032	Gene	drrC	daunorubicin resistance protein	OG1RF_10765	drrC	daunorubicin resistance protein	99.24	2238	100	0	4039	991163	993400	2237	-	791808	794045	2238	-	-0.747678	0.0030954	0.0201082	0.629871	0.0127216	0.0434299
EF1033	Gene		6-aminohexanoate-cyclic-dimer hydrolase, putative	OG1RF_10766	-	amidase	97.317	1938	88.4932	0	3288	993562	995823	2261	+	794207	796558	2352	+	0.653782	0.0372382	0.125392	0.0414445	0.895046	0.944755
EF1034	Gene		conserved domain protein	OG1RF_10767	-	aminoglycoside phosphotransferase	99.462	930	100	0	1690	995903	996847	944	+	796638	797582	945	+	-0.113193	0.670388	0.819646	-0.0528347	0.8419	0.917691
EF1035	Gene		lipoprotein, putative	OG1RF_10768	-	lipoprotein	99.694	654	100	0	1197	996890	997543	653	+	797625	798278	654	+	-0.261241	0.307455	0.513848	-0.914135	0.000494673	0.00275289
EF1036	Gene		nucleoside diphosphate kinase	OG1RF_10769	ndk	nucleoside diphosphate kinase	99.005	402	100	0	721	997653	998063	410	+	798388	798798	411	+	2.01741	5.39235e-08	2.7253e-06	2.33483	2.33423e-10	6.48398e-09
EF1037	Gene		L-aspartate beta-decarboxylase, putative	OG1RF_10770	-	aspartate aminotransferase	99.317	1611	100	0	2915	998223	999833	1610	+	798940	800568	1629	+	0.602032	0.00895665	0.0446419	0.67317	0.00347043	0.0145911
EF1038	Gene		lipoprotein, putative	OG1RF_10771	-	putative lipoprotein	98.619	1086	100	0	1923	999976	1001061	1085	+	800711	801796	1086	+	0.447165	0.265652	0.468761	1.35114	0.000619874	0.00334095
EF1039	Gene		hydrolase, haloacid dehalogenase-like family	OG1RF_10772	-	cof family protein	99.876	804	100	0	1480	1001177	1001980	803	-	801912	802715	804	-	1.26897	7.67773e-06	0.000176378	1.0957	0.000109889	0.000795411
EF1040	Gene		conserved hypothetical protein	OG1RF_10773	-	hypothetical protein	99.132	576	91.4286	0	1037	1002186	1002761	575	+	802921	803496	576	+	-1.19355	0.0580684	0.494355	-1.06163	0.104541	0.229721
EF1041	Gene		xanthine/uracil permeases family protein	OG1RF_10774	-	xanthine/uracil permease family protein	99.005	1407	100	0	2521	1002913	1004319	1406	+	803648	805054	1407	+	0.341428	0.228502	0.430914	0.22715	0.421292	0.600813
EF1042	Gene		multidrug resistance protein, putative	OG1RF_10775	-	drug:H+ antiporter-1 family protein	99.582	1197	100	0	2183	1004528	1005724	1196	+	805263	806459	1197	+	-1.43727	0.000240972	0.00289063	-0.580893	0.138266	0.279803
EF1043	Gene		conserved hypothetical protein	OG1RF_10776	-	hypothetical protein	100	186	100	7.35e-96	344	1005779	1005964	185	-	806514	806699	186	-	-0.52307	0.270481	0.473341	-0.188601	0.692007	0.823516
EF1044	Gene	dnaE	DNA polymerase III, alpha subunit	OG1RF_10777	dnaE	DNA-directed DNA polymerase III alpha subunit	99.58	3330	100	0	6072	1006081	1009410	3329	+	806817	810146	3330	+	-0.268287	0.140999	0.315922	0.0399805	0.826364	0.909784
EF1045	Gene	pfk	6-phosphofructokinase	OG1RF_10778	pfkA	6-phosphofructokinase	99.377	963	100	0	1746	1009583	1010545	962	+	810319	811281	963	+	0.267939	0.167849	0.354162	0.140109	0.470852	0.646775
EF1046	Gene	pyk	pyruvate kinase	OG1RF_10779	pyk	pyruvate kinase	99.659	1758	100	0	3214	1010610	1012367	1757	+	811346	813103	1758	+	0.085883	0.662861	0.813536	0.23599	0.230951	0.401171
EF1047	Gene		conserved hypothetical protein	OG1RF_10780	-	nucleic acid-binding protein	99.649	570	100	0	1042	1012741	1013310	569	+	813477	814046	570	+	-0.107715	0.769835	0.878272	-0.677501	0.0657483	0.160905
EF1048	Gene	rpmF-3	ribosomal protein L32	OG1RF_10781	rpmF	50S ribosomal protein L32	100	180	100	1.53e-92	333	1013367	1013546	179	+	814103	814282	180	+	-0.267673	0.390436	0.599881	-1.45595	3.02633e-06	3.42703e-05
EF1049	Gene	gnd	6-phosphogluconate dehydrogenase, decarboxylating	OG1RF_10782	gnd	phosphogluconate dehydrogenase (decarboxylating)	99.648	1422	100	0	2599	1013751	1015172	1421	+	814487	815908	1422	+	-0.301272	0.0605516	0.175878	-0.250507	0.118719	0.251522
EF1051	Gene		sensor histidine kinase	OG1RF_10784	csrS	sensor histidine kinase CsrS	99.735	1509	100	0	2765	1016027	1017535	1508	+	816763	818271	1509	+	0.523995	0.147809	0.325784	-0.123238	0.733701	0.852494
EF1053	Gene		ABC transporter, ATP-binding protein	OG1RF_10835	-	ABC superfamily ATP binding cassette transporter, ABC protein	99.877	810	100	0	1491	1024927	1025706	779	-	874548	875357	810	-	0.89873	0.0265473	0.0985095	0.9689	0.0176825	0.0563414
EF1054	Gene		ABC transporter, permease protein	OG1RF_10836	-	ABC superfamily ATP binding cassette transporter, membrane protein	99.488	1758	100	0	3197	1025795	1027567	1772	-	875416	877188	1773	-	0.940506	0.0186632	0.0773144	-0.265104	0.510502	0.68446
EF1055	Gene		tunicamycin resistance protein, putative	OG1RF_10837	-	tunicamycin resistance protein	100	513	100	0	948	1028094	1028609	515	+	877716	878231	516	+	-0.582573	0.284032	NA	-1.1938	0.0341021	0.0403984
EF1057	Gene		Mn2+/Fe2+ transporter, NRAMP family	OG1RF_10838	-	NRAMP family Mn2+/Fe2+ transporter	99.75	1599	100	0	2931	1028878	1030476	1598	+	878500	880098	1599	+	-1.85286	0.000137071	0.00190318	-2.62547	6.6139e-08	1.07476e-06
EF1058	Gene		universal stress protein family	OG1RF_10839	-	universal stress protein	100	426	100	0	787	1030476	1030901	425	+	880098	880523	426	+	-1.88644	0.00014414	0.00197958	-2.64223	1.07013e-07	1.66409e-06
EF1059	Gene		conserved hypothetical protein	OG1RF_10840	-	hypothetical protein	99.581	1671	100	0	3048	1030956	1032626	1670	-	880578	882248	1671	-	0.825569	0.0765283	0.207534	0.949297	0.0364051	0.100781
EF1060	Gene		pheromone binding protein	OG1RF_10841	traC	oligopeptide ABC superfamily ATP binding cassette transporter, binding protein	99.278	1662	100	0	3003	1033007	1034668	1661	+	882629	884290	1662	+	-0.325995	0.523967	NA	-1.23539	0.0327705	0.0466136
EF1061	Gene		N-acyl-D-amino-acid deacylase family protein	OG1RF_10842	-	N-acyl-D-amino-acid deacylase	99.101	1224	100	0	2200	1034696	1035919	1223	+	884291	885541	1251	+	-0.384847	0.502741	NA	-0.380938	0.506717	0.681058
EF1062	Gene		N-acyl-D-amino-acid deacylase family protein	OG1RF_10843	-	N-acyl-D-amino-acid deacylase	99.343	1218	100	0	2206	1035916	1037133	1217	+	885538	886755	1218	+	0.148871	0.73799	NA	-0.459939	0.313805	0.494321
EF1063	Gene		conserved hypothetical protein	OG1RF_10844	-	GAF domain protein	98.75	480	100	0	854	1037368	1037847	479	+	886990	887469	480	+	0.923106	0.000212227	0.00263583	1.14592	2.71721e-06	3.12047e-05
EF1064	Gene		hypothetical protein	-	-	-	-	-	-	-	-	1037914	1038344	430	+	-	-	-	-	-0.242122	0.386722	0.595882	1.07046	0.000134589	0.000934173
EF1066	Gene		hexapeptide-repeat containing-acetyltransferase	OG1RF_10846	maa	maltose O-acetyltransferase	99.374	639	100	0	1158	1038386	1039024	638	-	888013	888651	639	-	0.921776	0.109938	NA	-0.221527	0.70204	0.829986
EF1067	Gene		hypothetical protein	OG1RF_10847	-	hypothetical protein	100	153	75	1.8e-77	283	1039145	1039291	146	-	888772	888924	153	-	1.60102	0.00317286	0.0204576	3.47987	1.67961e-10	4.83072e-09
EF1068	Gene	galM	aldose 1-epimerase	OG1RF_10848	galM	galactose mutarotase	98.94	1038	100	0	1857	1039422	1040426	1004	-	889049	890107	1059	-	0.133896	0.870077	NA	-0.154818	0.849398	0.921385
EF1069	Gene	galK	galactokinase	OG1RF_10849	galK	galactokinase	99.313	1164	100	0	2106	1040679	1041842	1163	+	890306	891469	1164	+	0.256423	0.520998	0.709421	0.331156	0.404677	0.587405
EF1070	Gene	galE-1	UDP-glucose 4-epimerase	OG1RF_10850	galE2	UDP-glucose 4-epimerase	98.586	990	100	0	1751	1041858	1042847	989	+	891485	892474	990	+	-0.00166009	0.996419	0.996419	-0.00591168	0.987258	0.995134
EF1071	Gene	galT	galactose-1-phosphate uridylyltransferase	OG1RF_10851	galT	UDP-glucose--hexose-1-phosphate uridylyltransferase	98.929	1494	100	0	2671	1042859	1044352	1493	+	892486	893979	1494	+	0.263249	0.359364	0.566974	0.201008	0.483391	0.659261
EF1072	Gene	galR	galactose operon repressor galR	OG1RF_10852	galR	galactose operon repressor GalR	99.104	1005	100	0	1807	1044359	1045363	1004	+	893986	894990	1005	+	0.260453	0.300305	0.505914	0.229743	0.360144	0.542888
EF1073	Gene		conserved hypothetical protein	OG1RF_10853	-	hypothetical protein	99.394	495	100	0	898	1045406	1045939	533	+	895033	895566	534	+	0.0308216	0.936551	0.962959	0.35671	0.342373	0.523137
EF1074	Gene		hypothetical protein	OG1RF_10854	-	hypothetical protein	98.467	261	95.6044	1.07e-130	460	1045967	1046275	308	+	895594	895893	300	+	-1.39968	0.00786681	0.0405703	-0.32451	0.54313	0.712626
EF1075	Gene		acetyltransferase, GNAT family	OG1RF_10855	-	GNAT family acetyltransferase	99.408	507	100	0	920	1046338	1046844	506	+	895960	896472	513	+	-0.692418	0.105332	0.256182	0.209173	0.635239	0.782315
EF1076	Gene		streptomycin 3-adenylyltransferase, putative	OG1RF_10856	-	streptomycin 3''-adenylyltransferase	99.341	759	96.5649	0	1375	1046875	1047633	758	+	896503	897261	759	+	-1.06369	0.0344578	0.035692	0.0239334	0.963668	0.98306
EF1077	Gene		acetyltransferase, GNAT family	OG1RF_10857	-	GNAT family acetyltransferase	99.093	441	98	0	793	1047669	1048097	428	+	897285	897725	441	+	-0.215405	0.546134	0.725639	-0.0943997	0.797817	0.894105
EF1078	Gene		multidrug resistance protein, putative	OG1RF_10858	-	MFS family major facilitator transporter	99.827	1155	100	0	2122	1048290	1049444	1154	+	897888	899072	1185	+	0.905154	0.0156665	0.0672142	-0.44276	0.233708	0.404016
EF1080	Gene		ImpB/MucB/SamB family protein	OG1RF_10859	dinB2	Y family DNA-directed DNA polymerase	99.317	1317	100	0	2383	1050212	1051534	1322	+	899217	900539	1323	+	-1.02693	0.00160411	0.0125888	-0.431714	0.183603	0.343824
EF1081	Gene		conserved hypothetical protein	OG1RF_10860	-	hypothetical protein	99.487	390	100	0	710	1051539	1051928	389	+	900544	900933	390	+	-1.02732	0.00101361	0.00883238	-0.188621	0.544566	0.713399
EF1082	Gene		hypothetical protein	OG1RF_10861	-	hypothetical protein	98.361	183	100	3.38e-89	322	1052000	1052197	197	+	901005	901202	198	+	-0.262709	0.359823	0.567232	0.78351	0.0057576	0.0223563
EF1083	Gene		hypothetical protein	OG1RF_10862	-	hypothetical protein	99.346	306	100	5.37e-159	555	1052215	1052520	305	+	901220	901525	306	+	-0.4474	0.13736	0.31103	1.30659	1.22208e-05	0.000116474
EF1084	Gene		universal stress protein family	OG1RF_10863	-	universal stress protein	99.074	432	100	0	776	1052531	1053004	473	+	901536	902009	474	+	-0.346948	0.343898	0.55317	1.1151	0.00228988	0.0102087
EF1085	Gene		conserved domain protein	OG1RF_10864	-	hypothetical protein	99.588	243	100	9.46e-126	444	1053075	1053317	242	+	902080	902322	243	+	-0.411731	0.29956	0.505332	1.36228	0.000558757	0.0030779
EF1086	Gene		spermine/spermidine acetyltransferase, putative	OG1RF_10865	bltD	diamine N-acetyltransferase	99.105	447	100	0	804	1053687	1054133	446	+	902692	903138	447	+	0.220828	0.253869	0.455307	0.433956	0.0249785	0.0742239
EF1088	Gene		conserved hypothetical protein	OG1RF_10866	-	hypothetical protein	98.739	714	100	0	1269	1054273	1054986	713	+	903278	903991	714	+	0.62696	0.0621244	0.179415	1.08972	0.000894595	0.00452167
EF1089	Gene		conserved hypothetical protein	OG1RF_10867	-	integral membrane protein	99.495	396	100	0	721	1055057	1055452	395	+	904062	904457	396	+	-1.40801	0.000737354	0.00677561	-0.869022	0.0374024	0.103015
EF1090	Gene		hypothetical protein	OG1RF_10868	-	M protein trans-acting positive regulator	99.578	1422	100	0	2593	1055638	1057059	1421	-	904643	906064	1422	-	-0.512475	0.180938	0.372337	-0.487018	0.198535	0.363173
EF1091	Gene		von Willebrand factor type A domain protein	OG1RF_10869	-	von Willebrand factor type A domain protein	99.155	3312	100	0	5962	1057234	1060698	3464	+	906392	909703	3312	+	-0.100875	0.76922	0.877967	-1.17121	0.000665826	0.00354163
EF1092	Gene		cell wall surface anchor family protein	OG1RF_10870	-	cell wall surface anchor family protein	99.022	1431	100	0	2566	1060702	1062132	1430	+	909707	911137	1431	+	-0.186992	0.610069	0.778608	-0.92294	0.011939	0.0412786
EF1093	Gene		cell wall surface anchor family protein	OG1RF_10871	-	cell wall surface anchor family protein	98.992	1884	100.319	0	3369	1062129	1064006	1877	+	911134	913017	1884	+	-0.251529	0.506984	0.697793	-0.922136	0.0150831	0.0495652
EF1094	Gene		sortase family protein	OG1RF_10872	-	sortase	99.415	855	100	0	1552	1064100	1064954	854	+	913111	913965	855	+	-0.0373383	0.938189	0.962959	-0.29172	0.554301	0.719014
EF1095	Gene		hypothetical protein	OG1RF_10873	-	hypothetical protein	100	294	100	1.11e-155	544	1065022	1065315	293	-	914033	914326	294	-	-0.627883	0.277931	0.481708	-1.33082	0.0255368	0.0390466
EF1096	Gene		conserved hypothetical protein	OG1RF_10874	-	protein of hypothetical function DUF378	100	204	100	8.03e-106	377	1065511	1065714	203	+	914522	914725	204	+	-1.20496	NA	NA	-0.0176892	NA	NA
EF1097	Gene		hypothetical protein	OG1RF_10875	-	hypothetical protein	99.61	513	100	0	937	1066074	1066586	512	+	915022	915597	576	+	-0.421932	0.588765	0.76025	-5.13924	8.24125e-11	2.57539e-09
EF1098	Gene		conserved hypothetical protein	OG1RF_10877	-	hypothetical protein	99.346	306	100	5.37e-159	555	1067396	1067701	305	-	916407	916712	306	-	-0.683445	0.055688	0.167148	-0.978953	0.00900952	0.0324622
EF1099	Gene		collagen adhesin protein	OG1RF_10878	-	collagen adhesin protein	97.531	2025	100	0	3463	1068036	1070060	2024	+	917047	919071	2025	+	1.13989	0.0265416	0.0338186	2.12961	3.18044e-05	0.00027396
EF1100	Gene		ABC transporter, ATP-binding/permease protein	OG1RF_10879	-	ABC superfamily ATP binding cassette transporter, ATP-binding/permease protein	98.684	1596	100	0	2832	1070185	1071780	1595	+	919196	920791	1596	+	-0.466937	0.261579	0.463852	-0.772463	0.0785544	0.184467
EF1101	Gene		conserved hypothetical protein	OG1RF_10880	-	putative methyltransferase	98.231	735	100	0	1286	1071850	1072584	734	+	920861	921595	735	+	-0.278593	0.148666	0.326411	-0.00685559	0.972189	0.986762
EF1102	Gene		conserved hypothetical protein TIGR01655	OG1RF_10881	-	hypothetical protein	99.005	402	100	0	721	1072581	1072982	401	-	921592	922053	462	-	-0.634265	0.404391	0.613015	-0.677184	0.372087	0.555993
EF1103	Gene		amino acid permease family protein	OG1RF_10882	-	APC family amino acid-polyamine-organocation transporter	99.335	1353	100	0	2449	1073093	1074445	1352	-	922103	923455	1353	-	-1.16786	0.0127102	0.0161391	-1.38429	0.00330541	0.0139514
EF1104	Gene		conserved domain protein	OG1RF_10883	-	hypothetical protein	98.925	186	100	1.59e-92	333	1074617	1074802	185	-	923627	923812	186	-	-1.63522	NA	NA	-1.24842	NA	NA
EF1105	Gene		hypothetical protein	OG1RF_10884	-	hypothetical protein	98.366	306	100	5.41e-154	538	1075288	1075575	287	-	923993	924298	306	-	0.0716121	0.775806	0.881351	-0.336806	0.178673	0.337413
EF1108	Gene		oxidoreductase, putative	OG1RF_10886	-	cysteine-rich domain protein	99.213	762	100	0	1375	1075945	1076706	761	+	924650	925411	762	+	-1.26806	0.000212785	0.00263583	-1.33786	9.59821e-05	0.000712736
EF1109	Gene		iron-sulfur cluster binding protein	OG1RF_10887	-	iron-sulfur cluster-binding protein	99.457	1473	100	0	2676	1076719	1078191	1472	+	925424	926896	1473	+	-1.26331	0.000454262	0.00467337	-1.40936	9.32052e-05	0.000694764
EF1110	Gene		YkgG family protein	OG1RF_10888	-	YkgG family protein	100	720	100	0	1330	1078184	1078903	719	+	926880	927608	729	+	-1.19361	0.000603162	0.00583981	-1.26893	0.000273127	0.00167483
EF1111	Gene		signal peptidase I	OG1RF_10889	lepB	signal peptidase I LepB	99.089	549	100	0	987	1079124	1079672	548	+	927829	928377	549	+	0.692835	0.00279696	0.0188982	0.887094	0.000127998	0.000904334
EF1112	Gene	rexB	exonuclease RexB	OG1RF_10890	rexB	exonuclease RexB	98.997	3591	100	0	6433	1079783	1083373	3590	+	928488	932078	3591	+	-0.0925285	0.698127	0.837923	0.351934	0.140201	0.282663
EF1113	Gene	rexA	exonuclease RexA	OG1RF_10891	addA	ATP-dependent nuclease subunit A	99.499	3795	100	0	6903	1083366	1087160	3794	+	932050	935865	3816	+	0.0906723	0.754316	0.869946	0.389145	0.179466	0.338685
EF1114	Gene		conserved hypothetical protein	OG1RF_10892	-	transcriptional regulator	99.71	345	100	0	632	1087230	1087574	344	+	935935	936279	345	+	0.352318	0.293747	0.499609	0.89344	0.00778408	0.0289123
EF1115	Gene	pheS	phenylalanyl-tRNA synthetase, alpha subunit	OG1RF_10893	pheS	phenylalanyl-tRNA synthetase alpha subunit	99.522	1047	100	0	1906	1087895	1088941	1046	+	936598	937644	1047	+	0.216243	0.433658	0.639831	-0.200638	0.469396	0.645321
EF1116	Gene	pheT	phenylalanyl-tRNA synthetase, beta subunit	OG1RF_10894	pheT	phenylalanyl-tRNA synthetase beta subunit	98.804	2424	100	0	4316	1088949	1091372	2423	+	937652	940075	2424	+	-0.103645	0.719549	0.849814	0.0823344	0.775488	0.879648
EF1117	Gene		amino acid ABC transporter, permease protein	OG1RF_10895	-	glutamine ABC superfamily ATP binding cassette transporter, membrane protein	97.748	666	100	0	1147	1091568	1092215	647	-	940273	940938	666	-	0.911632	0.0109767	0.0511774	0.199854	0.579792	0.742152
EF1118	Gene		amino acid ABC transporter, permease protein	OG1RF_10896	-	amino acid ABC superfamily ATP binding cassette transporter, membrane protein	98.88	714	100	0	1275	1092245	1092958	713	-	940950	941663	714	-	1.04789	0.000207877	0.00260052	0.308816	0.274388	0.452213
EF1119	Gene		amino acid ABC transporter, amino acid-binding protein	OG1RF_10897	-	glutamine ABC superfamily ATP binding cassette transporter, binding protein	99.396	828	100	0	1502	1093004	1093831	827	-	941709	942536	828	-	1.03674	0.00465284	0.0271541	0.375121	0.303592	0.48279
EF1120	Gene		amino acid ABC transporter, ATP-binding protein	OG1RF_10898	-	ABC superfamily ATP binding cassette transporter, ABC protein	99.59	732	100	0	1336	1093866	1094597	731	-	942571	943302	732	-	1.24519	0.000157281	0.0021141	0.743164	0.0239213	0.0716538
EF1121	Gene	murI	glutamate racemase	OG1RF_10899	murI	glutamate racemase	99.878	822	100	0	1513	1094868	1095689	821	+	943567	944394	828	+	-0.127615	0.584889	0.757956	-0.0562461	0.810241	0.901794
EF1122	Gene	rph	ribonuclease PH/Ham1 protein	OG1RF_10900	rnpA	ribonuclease PH/Ham1 protein	100	1356	100	0	2505	1095682	1097037	1355	+	944387	945742	1356	+	-0.21805	0.40869	0.617125	0.0244391	0.926265	0.959997
EF1123	Gene		conserved hypothetical protein	OG1RF_10901	-	phosphoesterase	100	513	100	0	948	1097050	1097562	512	+	945755	946267	513	+	-0.202182	0.457378	0.658846	0.0818257	0.763864	0.872911
EF1125	Gene		conserved hypothetical protein	OG1RF_10903	-	L-ascorbate 6-phosphate lactonase	100	1068	100	0	1973	1098614	1099681	1067	+	947319	948386	1068	+	0.767933	0.167901	0.354162	1.27131	0.0183428	0.0488105
EF1126	Gene		PTS system, IIA component	OG1RF_10904	-	PTS family porter component IIA	98.475	459	100	0	809	1099699	1100157	458	+	948404	948862	459	+	0.440968	0.48282	NA	1.23622	0.0304539	0.0338412
EF1127	Gene	sgaT	putative transport protein SgaT protein	OG1RF_10905	ulaA	PTS family ascorbate porter, IIC component	98.79	1488	100	0	2649	1100170	1101657	1487	+	948875	950362	1488	+	0.375961	0.452252	NA	1.1567	0.0195029	0.0404695
EF1128	Gene	sgaB	phosphotransferase enzyme II, B compnent SgaB	OG1RF_10906	sgaB	PTS family porter component IIB	99	300	100	5.3e-154	538	1101672	1101971	299	+	950377	950676	300	+	0.38497	0.730773	NA	1.89469	0.0738621	0.176293
EF1129	Gene		hexulose-6-phosphate synthase, putative	OG1RF_10907	ulaD	hexulose-6-phosphate synthase	99.061	639	100	0	1147	1101985	1102623	638	+	950681	951328	648	+	1.2337	0.0837812	0.490995	2.11624	0.00144147	0.00682911
EF1130	Gene		hexulose-6-phosphate isomerase SgbU, putative	OG1RF_10908	sgbU	L-ribulose-5-phosphate 3-epimerase	99.071	861	100	0	1546	1102628	1103488	860	+	951333	952193	861	+	0.971686	0.133089	NA	2.25575	0.000320998	0.00192836
EF1131	Gene	araD	L-ribulose-5-phosphate 4-epimerase	OG1RF_10909	araD	L-ribulose-5-phosphate 4-epimerase	99.297	711	100	0	1286	1103478	1104188	710	+	952183	952893	711	+	1.21251	0.0212968	0.0437888	1.34693	0.00772645	0.028764
EF1132	Gene		CBS domain protein	OG1RF_10910	-	CBS domain protein	99.591	489	100	0	893	1104445	1104933	488	+	953150	953638	489	+	2.24101	3.18229e-13	7.3106e-11	2.18077	1.26943e-12	5.81076e-11
EF1133	Gene	dapD	2,3,4,5-tetrahydropyridine-2,6-dicarboxylate N-succinyltransferase	OG1RF_10911	dapD	2,3,4,5-tetrahydropyridine-2,6-dicarboxylate N-acetyltransferase	99.43	702	100	0	1275	1105014	1105715	701	+	953719	954420	702	+	2.22564	9.0548e-13	1.63439e-10	2.18134	2.47639e-12	1.0731e-10
EF1134	Gene		peptidase, M20/M25/M40 family	OG1RF_10912	hipO	M20D subfamily peptidase	98.803	1170	100	0	2084	1105752	1106921	1169	+	954457	955626	1170	+	2.58147	1.79748e-14	7.8184e-12	3.14266	9.34564e-21	1.78667e-18
EF1135	Gene		conserved hypothetical protein	OG1RF_10913	-	mechanosensitive ion channel	98.914	921	100	0	1646	1106966	1107886	920	-	955671	956591	921	-	0.552955	0.0150958	0.0652089	0.620464	0.0061072	0.0234615
EF1137	Gene		hypothetical protein	OG1RF_10914	-	hypothetical protein	98.913	276	100	1.06e-140	494	1108057	1108419	362	+	956761	957123	363	+	-0.46856	0.0116547	0.053451	-1.31094	1.98795e-11	7.17869e-10
EF1138	Gene		oxidoreductase, aldo/keto reductase family	OG1RF_10915	dkgB	2,5-diketo-D-gluconate reductase	99.515	825	100	0	1502	1108496	1109320	824	+	957152	958024	873	+	-0.0595726	0.852131	0.924574	0.299436	0.349063	0.529695
EF1139	Gene		glutamine amidotransferase, class I	OG1RF_10916	puuD	putative gamma-glutamyl-gamma-aminobutyrate hydrolase	99.447	723	100	0	1314	1109371	1110093	722	-	958075	958797	723	-	0.723313	0.0306913	0.109353	0.517616	0.120083	0.253916
EF1140	Gene	gloA	lactoylglutathione lyase	OG1RF_10917	gloA5	lactoylglutathione lyase	99.467	375	100	0	682	1110236	1110610	374	-	958940	959314	375	-	-0.245271	0.207701	0.405297	-0.341913	0.0806619	0.187653
EF1141	Gene		MutT/nudix family protein	OG1RF_10918	-	MutT/NUDIX family protein	98.881	447	100	0	798	1110759	1111205	446	+	959463	959909	447	+	0.0508655	0.837717	0.916809	0.441454	0.0741145	0.176474
EF1142	Gene		hydrolase, haloacid dehalogenase-like family	OG1RF_10919	-	cof family protein	99.385	813	100	0	1474	1111269	1112081	812	-	959973	960785	813	-	-0.598406	0.00307112	0.0200183	0.24144	0.231335	0.401408
EF1143	Gene		HD domain protein	OG1RF_10920	-	HD domain protein	99.489	1371	100	0	2494	1112100	1113470	1370	-	960804	962174	1371	-	-0.571169	0.0106055	0.0502899	0.733959	0.00101682	0.00503761
EF1144	Gene		lipoate-protein ligase A family protein, putative	OG1RF_10921	-	lipoate--protein ligase A	99.765	852	100	0	1563	1113467	1114282	815	-	962171	963022	852	-	-0.847623	0.00018395	0.00237004	0.426013	0.0599412	0.151249
EF1145	Gene		conserved hypothetical protein	OG1RF_10922	-	hypothetical protein	99.087	438	100	0	787	1114614	1115051	437	+	963318	963755	438	+	-0.339133	0.0608154	0.176239	-0.290246	0.107686	0.234435
EF1146	Gene		DNA-directed RNA polymerase, delta subunit, putative	OG1RF_10923	rpoE	DNA-directed RNA polymerase sigma subunit RpoE	99.841	627	100	0	1153	1115128	1115745	617	+	963823	964449	627	+	-0.373171	0.0324942	0.113887	-0.823321	2.4512e-06	2.84515e-05
EF1147	Gene	pyrG	CTP synthase	OG1RF_10924	pyrG	CTP synthase	99.317	1611	100	0	2915	1116053	1117663	1610	+	964757	966367	1611	+	-1.12433	0.00196733	0.0148401	-2.35646	9.31256e-11	2.85527e-09
EF1148	Gene		penicillin-binding protein 1A	OG1RF_10925	pbp1A	penicillin-binding protein 1A	98.887	2337	100	0	4172	1117747	1120083	2336	-	966451	968787	2337	-	1.43501	1.08652e-12	1.71603e-10	1.4785	2.12054e-13	1.1298e-11
EF1149	Gene	recU	recombination protein U	OG1RF_10926	recU	recombination protein U	100	618	100	0	1142	1120125	1120742	617	-	968829	969455	627	-	1.06207	5.76078e-05	0.000970499	0.930908	0.000419064	0.00238522
EF1150	Gene		conserved hypothetical protein	OG1RF_10927	-	YpsA like protein	99.816	543	100	0	998	1120805	1121347	542	+	969509	970051	543	+	0.174978	0.435042	0.640909	0.752862	0.000825906	0.00424612
EF1151	Gene		cell division protein DivIVA, putative	OG1RF_10928	divIVA2	cell division initiation protein DivIVA	99.513	411	100	0	749	1121441	1121851	410	+	970145	970555	411	+	0.096787	0.56745	0.743215	0.170029	0.315057	0.495613
EF1152	Gene		conserved hypothetical protein	OG1RF_10929	-	site-specific DNA-methyltransferase	99.227	1164	100	0	2100	1122565	1123728	1163	+	971269	972432	1164	+	0.0727239	0.719669	0.849814	-0.28698	0.15765	0.307356
EF1153	Gene		thermostable carboxypeptidase 1	OG1RF_10930	taq	putative carboxypeptidase Taq	99.399	1497	100	0	2715	1123747	1125243	1496	+	972451	973947	1497	+	0.263284	0.142703	0.317718	0.50498	0.00497042	0.0198695
EF1154	Gene		DNA replication protein DnaD, putative	OG1RF_10931	dnaD	putative DNA replication protein DnaD	99.303	717	100	0	1297	1125276	1125992	716	+	973980	974696	717	+	0.175941	0.332039	0.539591	0.451367	0.01297	0.0440927
EF1155	Gene	nth	endonuclease III	OG1RF_10932	nth	endonuclease III	100	648	100	0	1197	1126007	1126654	647	+	974711	975358	648	+	0.220507	0.233283	0.436025	0.34457	0.0628516	0.156174
EF1157	Gene		peptidase, M20/M25/M40 family	OG1RF_10934	-	M20/M25/M40 family peptidase	99.846	1299	100	0	2388	1127589	1128887	1298	+	976293	977591	1299	+	-0.808049	0.0202775	0.08152	-0.0383817	0.912205	0.952962
EF1158	Gene		N4-(beta-N-acetylglucosaminyl)-L-asparaginase, putative	OG1RF_10935	ansB	N4-(beta-N-acetylglucosaminyl)-L-asparaginase	98.918	924	100	0	1652	1129057	1130010	953	+	977761	978714	954	+	-0.304584	0.599763	NA	-0.975859	0.101089	0.224106
EF1159	Gene		PTS system, cellobiose-specific IIB component	OG1RF_10936	celA4	PTS family porter, enzyme I	99.091	330	100	1.23e-170	593	1130030	1130359	329	+	978734	979063	330	+	-0.675511	0.293189	NA	-1.65165	0.015477	0.0483969
EF1160	Gene		PTS system, cellobiose-specific IIC component	OG1RF_10937	celB2	PTS family oligomeric beta-glucoside porter component IIC	99.41	1356	100	0	2460	1130378	1131733	1355	+	979082	980437	1356	+	-0.270242	0.504511	0.69627	-0.596457	0.13546	0.275844
EF1161	Gene		conserved domain protein	OG1RF_10939	-	hypothetical protein	98.276	290	55.8767	7.38e-145	508	1131751	1132269	518	+	980669	980962	294	+	-0.187832	0.756536	NA	-0.271959	0.647099	0.793313
EF1163	Gene		L-asparaginase, putative	OG1RF_10941	ansB2	asparaginase	99.482	966	100	0	1757	1134765	1135730	965	+	983458	984423	966	+	-0.358165	0.0712376	0.197071	0.238696	0.228062	0.397484
EF1164	Gene		HD domain protein	OG1RF_10942	-	HD domain protein	98.82	678	99.1228	0	1208	1135752	1136435	683	+	984445	985161	717	+	-0.317668	0.065859	0.187043	0.106042	0.537036	0.708059
EF1165	Gene		conserved hypothetical protein	OG1RF_10943	trpF	N-(5'phosphoribosyl)anthranilate isomerase	99.394	495	100	0	898	1136452	1136946	494	-	985145	985639	495	-	0.13769	0.568103	0.743447	0.03136	0.896791	0.946073
EF1166	Gene		YitT family protein	OG1RF_10944	-	YitT family protein	99.478	957	100	0	1740	1137181	1138137	956	+	985874	986830	957	+	-0.126329	0.680117	0.824885	-1.41857	4.2594e-06	4.58379e-05
EF1167	Gene	fba	fructose-bisphosphate aldolase class-II	OG1RF_10945	fbaB	fructose-bisphosphate aldolase	99.54	870	100	0	1585	1138340	1139209	869	+	987033	987902	870	+	-0.2145	0.159664	0.342796	-0.676928	9.15188e-06	9.15188e-05
EF1169	Gene	murAB	UDP-N-acetylglucosamine 1-carboxyvinyltransferase 2	OG1RF_10946	murA	UDP-N-acetylglucosamine 1-carboxyvinyltransferase	98.685	1293	100	0	2294	1139383	1140675	1292	+	988076	989368	1293	+	0.0363949	0.898251	0.945389	-0.541612	0.0570567	0.145287
EF1171	Gene	rpmE	ribosomal protein L31	OG1RF_10948	rpmE	50S ribosomal protein L31	100	270	100	2.23e-142	499	1142064	1142333	269	+	990727	991026	300	+	-0.182761	0.637718	0.796596	-1.24278	0.00136768	0.00652709
EF1172	Gene		teichoic acid biosynthesis protein B, putative	-	-	-	-	-	-	-	-	1142725	1143762	1037	+	-	-	-	-	0.673898	0.103097	0.251493	-0.859618	0.0396509	0.108018
EF1173	Gene		glycosyl transferase, WecB/TagA/CpsF family	-	-	-	-	-	-	-	-	1143752	1144498	746	+	-	-	-	-	0.156633	0.749152	0.866807	-1.16358	0.0187683	0.0340282
EF1174	Gene		hypothetical protein	-	-	-	-	-	-	-	-	1144499	1145092	593	+	-	-	-	-	0.395418	0.601512	NA	-0.999644	0.181711	0.341562
EF1175	Gene	gct	glycerol-3-phosphate cytidylyltransferase	-	-	-	-	-	-	-	-	1145158	1145556	398	+	-	-	-	-	0.0154592	0.979477	0.987254	-1.29187	0.0330671	0.0429238
EF1176	Gene		conserved hypothetical protein	OG1RF_10949	-	hypothetical protein	99.155	1065	100	0	1917	1145695	1146759	1064	+	991263	992327	1065	+	-0.473865	0.318444	0.523616	-0.999245	0.0386235	0.105569
EF1177	Gene		hypothetical protein	OG1RF_10950	-	hypothetical protein	97.653	213	100	1.82e-102	366	1146752	1146964	212	+	992320	992532	213	+	-0.505742	0.455965	NA	-1.22969	0.0713492	0.171767
EF1180	Gene		conserved hypothetical protein	OG1RF_10952	-	hypothetical protein	99.598	249	100	4.49e-129	455	1148159	1148407	248	+	993728	993976	249	+	0.0579634	0.834386	0.915144	1.38342	6.06437e-07	8.28118e-06
EF1181	Gene		nitroreductase family protein	OG1RF_10953	-	oxygen-insensitive NADPH nitroreductase	99.728	735	100	0	1347	1148465	1149199	734	-	994034	994768	735	-	0.984059	0.000263085	0.00306367	1.02623	9.96016e-05	0.000734451
EF1182	Gene	luxS	autoinducer-2 production protein LuxS	OG1RF_10954	luxS	S-ribosylhomocysteine lyase	99.782	459	100	0	843	1149283	1149741	458	-	994852	995310	459	-	0.297638	0.372834	0.5805	-0.0497981	0.881465	0.937052
EF1183	Gene	asd	aspartate-semialdehyde dehydrogenase	OG1RF_10955	asd	aspartate-semialdehyde dehydrogenase	99.813	1068	100	0	1962	1149948	1151015	1067	+	995517	996584	1068	+	0.124334	0.598731	0.768408	-0.0297194	0.899901	0.948032
EF1184	Gene	dapA	dihydrodipicolinate synthase	OG1RF_10956	dapA	dihydrodipicolinate synthase	99.885	873	100	0	1607	1151049	1151921	872	+	996618	997490	873	+	0.143121	0.466003	0.665304	0.110457	0.573748	0.73653
EF1185	Gene		metallo-beta-lactamase superfamily protein	OG1RF_10957	-	metallo-beta-lactamase superfamily protein	99.467	1689	100	0	3070	1151952	1153640	1688	+	997521	999209	1689	+	-0.0538005	0.777866	0.881466	0.0142465	0.940468	0.968173
EF1186	Gene		Ser/Thr protein phosphatase family protein	OG1RF_10958	-	Ser/Thr protein phosphatase	98.988	1383	100	0	2477	1153765	1155147	1382	+	999334	1000716	1383	+	-0.382177	0.030058	0.10774	-0.25481	0.149815	0.295986
EF1187	Gene		conserved hypothetical protein	OG1RF_10959	-	hypothetical protein	99.206	630	100	0	1136	1155182	1155811	629	+	1000767	1001396	630	+	0.160732	0.417279	0.625052	0.170476	0.391266	0.575652
EF1188	Gene		hydrolase, haloacid dehalogenase family	OG1RF_10960	-	HAD-superfamily subfamily IIA hydrolase	98.573	771	100	0	1363	1155817	1156587	770	+	1001402	1002172	771	+	0.115406	0.509718	0.699404	0.104943	0.549789	0.716042
EF1189	Gene		conserved hypothetical protein	OG1RF_10961	-	integral membrane protein	98.93	654	100	0	1170	1156575	1157228	653	+	1002160	1002813	654	+	-0.0922217	0.864978	0.929732	-0.101343	0.851915	0.9226
EF1190	Gene		conserved hypothetical protein	OG1RF_10962	-	hypothetical protein	99.474	570	100	0	1037	1157355	1157924	569	+	1002940	1003509	570	+	-0.0731929	0.859736	0.927745	-1.96052	2.36607e-06	2.76609e-05
EF1191	Gene		DegV family protein	OG1RF_10963	-	DegV family protein	98.258	861	100	0	1507	1157917	1158777	860	+	1003502	1004362	861	+	-0.0957649	0.810477	0.901174	-1.79385	7.30316e-06	7.48747e-05
EF1192	Gene		aquaporin Z	OG1RF_10964	aqpZ	MIP family major intrinsic protein water channel AqpZ	99.099	666	100	0	1197	1158895	1159596	701	+	1004480	1005181	702	+	-0.216037	0.49878	0.694859	0.406719	0.200045	0.365046
EF1194	Gene	vicK	sensory box histidine kinase VicK	OG1RF_10966	-	sensor histidine kinase	99.344	1830	100	0	3314	1160481	1162310	1829	+	1006066	1007895	1830	+	0.317179	0.137078	0.310931	0.407116	0.0565438	0.144131
EF1195	Gene		hypothetical protein	OG1RF_10967	-	hypothetical protein	98.474	1311	100	0	2311	1162307	1163617	1310	+	1007892	1009202	1311	+	0.234105	0.210775	0.407208	0.21864	0.243469	0.415149
EF1196	Gene		conserved hypothetical protein	OG1RF_10968	-	hypothetical protein	99.766	855	100	0	1568	1163617	1164471	854	+	1009202	1010056	855	+	0.140013	0.56728	0.743215	0.0233404	0.924181	0.959306
EF1197	Gene		metallo-beta-lactamase YycJ	OG1RF_10969	-	beta-lactamase	99.504	807	100	0	1469	1164528	1165334	806	+	1010113	1010919	807	+	0.152177	0.409721	0.61739	-0.109752	0.552617	0.718114
EF1198	Gene		conserved hypothetical protein	OG1RF_10970	-	ABC superfamily ATP binding cassette transporter, membrane protein	98.251	915	100	0	1602	1165545	1166459	914	+	1011130	1012044	915	+	1.31965	5.7309e-08	2.8396e-06	0.755674	0.00187321	0.00869707
EF1199	Gene		conserved hypothetical protein	OG1RF_10971	ycgQ	hypothetical protein	99.308	867	100	0	1568	1166478	1167344	866	+	1012063	1012929	867	+	1.20773	6.3823e-09	4.13541e-07	0.855959	3.8222e-05	0.000320158
EF1200	Gene		membrane protein, putative	OG1RF_10972	-	hypothetical protein	99.593	492	100	0	898	1167396	1167896	500	-	1012981	1013481	501	-	-0.209619	0.522111	0.709723	-0.272078	0.402194	0.585369
EF1201	Gene		conserved hypothetical protein	OG1RF_10973	-	protein of hypothetical function DUF1212	99.336	753	100	0	1363	1167902	1168654	752	-	1013487	1014239	753	-	-0.116098	0.703361	0.839581	-0.329928	0.270564	0.447653
EF1202	Gene		conserved hypothetical protein	OG1RF_10974	-	protein of hypothetical function DUF965	100	270	100	2.23e-142	499	1169090	1169359	269	+	1014675	1014944	270	+	0.619267	0.000121897	0.00179089	1.23233	2.00807e-14	1.27966e-12
EF1203	Gene		conserved hypothetical protein TIGR00250	OG1RF_10975	-	crossover junction endodeoxyribonuclease	100	423	100	0	782	1169356	1169778	422	+	1014941	1015363	423	+	0.639074	0.00126359	0.0105036	1.28008	1.05111e-10	3.16305e-09
EF1204	Gene		conserved hypothetical protein	OG1RF_10976	-	protein of hypothetical function DUF1292	100	306	100	2.48e-162	566	1169816	1170121	305	+	1015401	1015706	306	+	0.600881	0.000359855	0.00393659	1.33968	1.78626e-15	1.45134e-13
EF1205	Gene		hypothetical protein	-	-	-	-	-	-	-	-	1170622	1171469	847	+	-	-	-	-	1.03103	0.0446582	0.0464675	0.806152	0.116207	0.247524
EF1206	Gene		malate dehydrogenase, decarboxylating	OG1RF_10978	mdh	malate dehydrogenase (oxaloacetate-decarboxylating) (NADP(+))	99.573	1170	100	0	2134	1171541	1172710	1169	-	1017128	1018297	1170	-	-0.0296016	0.938835	0.96323	-0.0620974	0.873006	0.934028
EF1207	Gene		citrate carrier protein, CCS family	OG1RF_10979	-	CCS family citrate carrier protein	99.472	1326	100	0	2410	1172742	1174067	1325	-	1018329	1019654	1326	-	0.105487	0.803258	NA	-0.841369	0.0526813	0.135777
EF1209	Gene		sensory box histidine kinase	OG1RF_10981	-	putative histidine kinase	99.549	1551	100	0	2826	1174215	1175765	1550	+	1019802	1021352	1551	+	-0.711203	0.0463454	0.146798	-0.691324	0.0609041	0.152719
EF1211	Gene	npr	NADH peroxidase	OG1RF_10983	npr	NADH peroxidase	99.107	1344	100	0	2416	1176624	1177967	1343	+	1022151	1023554	1404	+	-0.510392	0.110561	0.263822	0.268788	0.400769	0.584006
EF1213	Gene	alsS	acetolactate synthase, catabolic	OG1RF_10985	alsS	acetolactate synthase	99.274	1653	100	0	2987	1179209	1180861	1652	+	1024796	1026448	1653	+	-0.437323	0.0666148	0.188506	-0.304667	0.202924	0.368437
EF1214	Gene	budA	alpha-acetolactate decarboxylase	OG1RF_10986	budA	alpha-acetolactate decarboxylase	99.858	705	100	0	1297	1180873	1181577	704	+	1026460	1027164	705	+	-0.388486	0.106503	0.258285	-0.319514	0.187172	0.348601
EF1215	Gene		hypothetical protein	OG1RF_10987	-	hypothetical protein	99.815	1083	100	0	1989	1181735	1182817	1082	+	1027322	1028404	1083	+	0.631055	0.0018539	0.0141964	0.876871	1.79044e-05	0.000166731
EF1216	Gene		hypothetical protein	OG1RF_10988	-	extracellular protein	98.75	720	100	0	1280	1182931	1183692	761	-	1028518	1029237	720	-	0.139119	0.875398	NA	0.463325	0.591135	0.750757
EF1217	Gene		lipoprotein, putative	OG1RF_10989	-	putative lipoprotein	98.765	405	100	0	721	1183923	1184303	380	+	1029486	1029890	405	+	-0.639926	0.0629979	0.18111	-0.778481	0.0263152	0.0774676
EF1218	Gene		spermidine/putrescine ABC transporter, permease protein	OG1RF_10990	-	spermidine/putrescine ABC superfamily ATP binding cassette transporter, membrane protein	99.283	837	100	0	1513	1184511	1185347	836	+	1030099	1030935	837	+	0.529189	0.526061	NA	-0.972499	0.270658	0.447653
EF1219	Gene		spermidine/putrescine ABC transporter, permease protein	OG1RF_10991	-	spermidine/putrescine ABC superfamily ATP binding cassette transporter, permease protein	99.615	780	100	0	1424	1185340	1186119	779	+	1030928	1031707	780	+	-0.326193	0.706644	NA	-0.553652	0.52841	0.700381
EF1220	Gene		spermidine/putrescine ABC transporter, ATP-binding protein	OG1RF_10992	-	ABC superfamily ATP binding cassette transporter, ABC protein	100	1041	100	0	1923	1186158	1187198	1040	+	1031746	1032786	1041	+	0.719201	0.117715	NA	0.340315	0.462174	0.639721
EF1221	Gene		spermidine/putrescine ABC transporter, spermidine/putrescine-binding protein	OG1RF_10993	-	spermidine/putrescine ABC superfamily ATP binding cassette transporter	99.437	1065	100	0	1934	1187225	1188289	1064	+	1032813	1033877	1065	+	0.734895	0.254572	NA	-1.19527	0.0809895	0.188146
EF1222	Gene	ade	adenine deaminase	OG1RF_10994	ade	adenine deaminase	98.736	1740	100	0	3092	1188265	1190049	1784	+	1033853	1035637	1785	+	0.243306	0.717098	NA	-0.854147	0.202567	0.368201
EF1223	Gene		chlorohydrolase family protein	OG1RF_10995	mtaD	putative S-adenosylhomocysteine deaminase	99.172	1329	100	0	2394	1190033	1191361	1328	+	1035621	1036949	1329	+	-0.0189404	0.965553	NA	-1.00553	0.0313578	0.0376104
EF1224	Gene		transcriptional regulator, Cro/CI family	OG1RF_10996	-	cro/CI family transcriptional regulator	99.548	885	100	0	1613	1191546	1192436	890	+	1037134	1038024	891	+	0.164554	0.617402	0.784472	0.0787712	0.811706	0.901794
EF1225	Gene		thiamin biosynthesis ApbE, putative	OG1RF_10997	-	putative thiamine biosynthesis lipoprotein	98.611	936	100	0	1657	1192656	1193591	935	+	1038193	1039179	987	+	-0.351345	0.0848662	0.222466	-1.43392	2.42756e-12	1.06616e-10
EF1226	Gene		oxidoreductase, putative	OG1RF_10998	-	NADPH-dependent FMN reductase domain protein	99.672	609	100	0	1114	1193618	1194226	608	+	1039206	1039814	609	+	-0.292814	0.207971	0.405512	-1.27872	4.48706e-08	7.67524e-07
EF1227	Gene		conserved hypothetical protein	OG1RF_10999	-	NADPH-dependent FMN reductase domain protein	99.523	1257	100	0	2289	1194245	1195501	1256	+	1039833	1041089	1257	+	-0.222507	0.479593	0.678194	-1.00659	0.0014021	0.00667178
EF1228	Gene		hypothetical protein	OG1RF_11000	-	M protein trans-acting positive regulator	99.598	1491	100	0	2721	1195913	1197403	1490	+	1041501	1042991	1491	+	-0.973308	0.0860548	0.223265	-0.96801	0.0881813	0.201398
EF1229	Gene		conserved hypothetical protein	OG1RF_11001	-	hypothetical protein	98.977	684	100	0	1225	1197354	1198028	674	+	1042933	1043616	684	+	-0.887077	0.00587363	0.0324075	-0.788049	0.0147771	0.0488065
EF1231	Gene		conserved hypothetical protein	OG1RF_11002	-	DNA repair exonuclease	99.879	825	100	0	1519	1198298	1199176	878	+	1043874	1044764	891	+	2.92094	5.94724e-32	1.50287e-28	3.56816	1.76711e-47	1.91437e-44
EF1232	Gene		ABC transporter, permease protein	OG1RF_11003	-	ABC superfamily ATP binding cassette transporter, membrane protein	99.781	912	100	0	1674	1199468	1200379	911	+	1045056	1045967	912	+	1.20987	0.0503398	0.494279	1.10903	0.0738803	0.176293
EF1233	Gene		ABC transporter, permease protein	OG1RF_11004	-	ABC superfamily ATP binding cassette transporter, membrane protein	99.433	882	100	0	1602	1200394	1201275	881	+	1045982	1046863	882	+	1.39927	0.143243	0.498894	1.0003	0.278469	0.456852
EF1234	Gene		ABC transporter, substrate-binding protein, putative	OG1RF_11005	-	ABC superfamily ATP binding cassette transporter, substrate-binding protein	99.25	1599	100	0	2887	1201293	1202891	1598	+	1046881	1048479	1599	+	0.884157	0.0345136	0.119147	0.490109	0.242014	0.413101
EF1235	Gene		hypothetical protein	OG1RF_11006	-	hypothetical protein	99.158	594	100	0	1070	1202948	1203541	593	+	1048536	1049129	594	+	0.510474	0.769168	NA	-0.216849	0.868765	0.932687
EF1236	Gene		acetyl xylan esterase, putative	OG1RF_11007	-	acetyl xylan esterase	99.129	918	100	0	1652	1203534	1204451	917	+	1049122	1050039	918	+	0.789482	0.0277941	NA	0.520686	0.0337612	0.518298
EF1237	Gene		conserved hypothetical protein	OG1RF_11008	-	endonuclease/exonuclease/phosphatase	99.608	765	100	0	1397	1204432	1205196	764	+	1050020	1050784	765	+	-0.0571683	0.927473	NA	0.0192378	0.975677	0.989068
EF1238	Gene		glycosyl hydrolase, family 3	OG1RF_11009	bglX	putative beta-glucosidase	99.582	2151	100	0	3923	1205201	1207351	2150	+	1050771	1052939	2169	+	0.688646	0.0869541	0.225092	0.219572	0.583224	0.745664
EF1239	Gene		conserved hypothetical protein	OG1RF_11010	-	cellobiose-phosphorylase	98.687	3276	100	0	5812	1207369	1210644	3275	+	1052957	1056232	3276	+	-0.434953	0.0836887	0.220293	-0.629049	0.0132323	0.0446573
EF1240	Gene		sugar-binding transcriptional regulator, LacI family	OG1RF_11011	-	LacI family sugar-binding transcriptional regulator	99.275	966	100	0	1746	1210660	1211625	965	+	1056248	1057213	966	+	-0.874158	0.000784792	0.00713371	-1.65477	3.41542e-10	8.88009e-09
EF1241	Gene		hypothetical protein	OG1RF_11012	-	hypothetical protein	100	531	100	0	981	1211658	1212188	530	-	1057246	1057776	531	-	-0.518295	0.251866	0.452356	-0.549938	0.218236	0.386732
EF1243	Gene		glycosyl hydrolase, family 1	OG1RF_11014	yckE	beta-glucosidase	98.815	1434	100	0	2555	1213415	1214848	1433	+	1059003	1060436	1434	+	-0.447892	0.103105	0.251493	-0.431183	0.116405	0.247589
EF1244	Gene		oxidoreductase, Gfo/Idh/MocA family	OG1RF_11015	-	gfo/Idh/MocA family oxidoreductase	99.333	1050	100	0	1901	1214873	1215922	1049	+	1060461	1061510	1050	+	-0.453042	0.0800204	0.213528	-0.32218	0.212699	0.381286
EF1246	Gene		conserved hypothetical protein	OG1RF_11016	-	integral membrane protein	98.693	459	100	0	815	1216396	1216854	458	+	1061984	1062442	459	+	-0.587391	0.0572959	0.169557	-1.08234	0.000538109	0.00297562
EF1247	Gene		conserved hypothetical protein	OG1RF_11017	-	hypothetical protein	99.708	342	100	1.26e-180	627	1216893	1217348	455	-	1062481	1062936	456	-	-0.346139	0.241048	0.442564	-0.702674	0.0185434	0.0586815
EF1248	Gene		hypothetical protein	OG1RF_11018	-	hypothetical protein	100	264	100	4.71e-139	488	1217308	1217571	263	-	1062896	1063159	264	-	-0.83428	4.58779e-05	0.000816433	-1.10965	6.95793e-08	1.12504e-06
EF1249	Gene		fibronectin/fibrinogen-binding protein, putative	OG1RF_11019	pavA	fibronectin binding protein A	99.008	1713	100	0	3070	1217727	1219439	1712	-	1063315	1065027	1713	-	0.415169	0.17901	0.369875	0.741691	0.0165256	0.053335
EF1250	Gene		hypothetical protein	OG1RF_11020	-	hypothetical protein	99.702	672	100	0	1230	1219659	1220318	659	+	1065235	1065906	672	+	-0.0558112	0.804772	0.897863	0.2567	0.256897	0.432151
EF1253	Gene		conserved hypothetical protein	OG1RF_11022	-	ABC superfamily ATP binding cassette transporter, binding protein	99.091	990	100	0	1779	1221298	1222347	1049	+	1066827	1067876	1050	+	0.977086	0.000467607	0.00478398	0.734323	0.00817333	0.030083
EF1254	Gene		ABC transporter, permease protein	OG1RF_11023	-	ABC superfamily ATP binding cassette transporter, membrane protein	99.662	888	100	0	1624	1222372	1223259	887	+	1067901	1068788	888	+	0.409543	0.100882	0.248468	0.69789	0.00506666	0.020155
EF1255	Gene		ABC transporter, ATP-binding protein	OG1RF_11024	-	ABC superfamily ATP binding cassette transporter, ABC protein	99.089	768	100	0	1380	1223256	1224023	767	+	1068785	1069552	768	+	0.433035	0.0879807	0.225977	0.623324	0.0139127	0.0466628
EF1258	Gene		hypothetical protein	OG1RF_11027	-	hypothetical protein	99.517	207	100	8.16e-106	377	1225536	1225742	206	+	1071065	1071271	207	+	2.49713	2.72586e-08	1.53072e-06	2.19135	1.10298e-06	1.42816e-05
EF1259	Gene		hydrolase, haloacid dehalogenase-like family	OG1RF_11028	-	haloacid dehalogenase family hydrolase	99.744	780	100	0	1430	1225760	1226539	779	-	1071289	1072068	780	-	-1.19456	9.10934e-07	2.84189e-05	-2.32037	4.45068e-21	1.03319e-18
EF1261	Gene		sensor histidine kinase	OG1RF_11030	yclK	sensor histidine kinase	99.048	1470	100	0	2638	1227473	1228942	1469	+	1073002	1074471	1470	+	0.949902	9.47037e-05	0.00148644	1.28452	1.27921e-07	1.97035e-06
EF1262	Gene		hypothetical protein	OG1RF_11031	-	hypothetical protein	98.732	552	100	0	981	1228981	1229532	551	-	1074509	1075060	552	-	0.0551562	0.860013	0.927745	-1.04883	0.000890676	0.00450924
EF1263	Gene		hypothetical protein	OG1RF_11032	-	hypothetical protein	99.573	702	100	0	1280	1229547	1230248	701	-	1075075	1075776	702	-	0.160727	0.747622	0.86583	-0.658219	0.188097	0.349723
EF1264	Gene		sulfatase domain protein	OG1RF_11033	-	sulfatase domain protein	99.384	2109	100	0	3823	1230354	1232462	2108	-	1075882	1077990	2109	-	1.15843	1.72711e-10	1.8185e-08	1.23416	1.03302e-11	3.85899e-10
EF1265	Gene		conserved hypothetical protein	OG1RF_11034	-	methyltransferase	98.977	1173	100	0	2100	1232720	1233892	1172	+	1078248	1079420	1173	+	0.0208183	0.927702	0.958683	-0.206115	0.368374	0.551713
EF1267	Gene	rnhC	ribonuclease HIII	OG1RF_11035	rnhC	ribonuclease H	98.257	918	100	0	1607	1233959	1234876	917	-	1079487	1080404	918	-	0.338371	0.18338	0.375527	0.548315	0.0299993	0.0861288
EF1268	Gene		cation-transporting ATPase, E1-E2 family	OG1RF_11036	-	E1-E2 family cation-transporting ATPase	99.298	2421	100	0	4377	1235095	1237515	2420	+	1080623	1083043	2421	+	0.603628	0.0543075	0.164353	1.02207	0.0011204	0.00548388
EF1269	Gene		cell wall surface anchor family protein	OG1RF_11037	-	cell wall surface anchor family protein	98.569	1887	100	0	3336	1237657	1239543	1886	+	1083185	1085071	1887	+	0.275311	0.0768096	0.207591	0.545816	0.00049404	0.00275289
EF1270	Gene		conserved hypothetical protein	OG1RF_11038	-	protein of hypothetical function DUF150	99.578	474	100	0	865	1239749	1240222	473	+	1085193	1085750	558	+	-0.347228	0.161777	0.344405	-1.48347	2.73854e-09	6.01369e-08
EF1272	Gene		conserved hypothetical protein	OG1RF_11041	ylxR	cytosolic protein YlxR	98.667	300	100	2.46e-152	532	1241586	1241885	299	+	1087099	1087413	315	+	-0.159212	0.683945	0.827508	-1.45246	0.000224656	0.0014041
EF1273	Gene		ribosomal protein L7A family	OG1RF_11042	rplL	ribosomal protein L7/L12	100	306	100	2.48e-162	566	1241875	1242180	305	+	1087403	1087708	306	+	-0.17452	0.667927	0.81855	-1.36362	0.000883565	0.00448685
EF1274	Gene	infB	translation initiation factor IF-2	OG1RF_11043	infB	translation initiation factor IF2	99.708	2397	100	0	4388	1242193	1244589	2396	+	1087721	1090117	2397	+	-0.445593	0.17091	0.358858	-1.42645	1.18123e-05	0.00011304
EF1275	Gene	rbfA	ribosome-binding factor A	OG1RF_11044	rbfA	ribosome-binding factor A	100	351	100	0	649	1244614	1244964	350	+	1090142	1090492	351	+	-0.628596	0.0477755	0.149973	-1.47428	3.6483e-06	4.01931e-05
EF1276	Gene		conserved hypothetical protein	OG1RF_11046	-	hypothetical protein	98.734	474	100	0	843	1245337	1245822	485	-	1090865	1091350	486	-	0.324589	0.142655	0.317718	0.762466	0.000488904	0.00273483
EF1277	Gene		transcriptional regulator, Cro/CI family	OG1RF_11047	-	cro/CI family transcriptional regulator	99.379	483	100	0	876	1245857	1246339	482	-	1091385	1091867	483	-	0.522997	0.0219987	0.0869963	0.777173	0.000570561	0.00312176
EF1279	Gene		DNA replication protein, putative	OG1RF_11049	-	DNA replication protein	99.092	771	100	0	1386	1246737	1247492	755	+	1092249	1093019	771	+	0.230358	0.499078	0.694859	0.684652	0.0454183	0.120399
EF1280	Gene		DNA replication protein, putative	OG1RF_11050	-	DNA replication protein	99.881	843	100	0	1552	1247511	1248353	842	+	1093038	1093880	843	+	0.199492	0.539955	0.721177	0.380392	0.226751	0.397272
EF1282	Gene		hypothetical protein	OG1RF_11051	-	hypothetical protein	100	372	100	0	688	1248420	1248812	392	+	1093947	1094339	393	+	-0.358775	0.422842	0.630509	0.592461	0.175711	0.33413
EF1283	Gene		transcriptional regulator, RinA family	OG1RF_11052	-	RinA family transcriptional regulator	100	408	100	0	754	1248832	1249239	407	+	1094359	1094766	408	+	0.0952753	0.777224	0.881351	0.740093	0.0218697	0.066676
EF1284	Gene		structural protein, putative	OG1RF_11054	-	hypothetical protein	98.982	393	100	0	704	1249461	1249877	416	+	1094988	1095404	417	+	-0.0260458	0.924964	0.957663	0.838612	0.0022583	0.0100956
EF1285	Gene		major tail protein	OG1RF_11055	-	TP901-1 family phage major tail protein	99.025	513	100	0	920	1249890	1250402	512	+	1095417	1095929	513	+	0.23982	0.372398	0.5805	0.722862	0.005501	0.0215141
EF1286	Gene		conserved hypothetical protein	OG1RF_11056	-	hypothetical protein	99.722	360	100	0	660	1250435	1250794	359	+	1095962	1096321	360	+	0.367831	0.235428	0.438737	0.54077	0.068573	0.166813
EF1287	Gene		conserved hypothetical protein	OG1RF_11057	-	hypothetical protein	98.916	369	100	0	660	1250887	1251180	293	+	1096339	1096707	369	+	0.238721	0.784907	NA	0.296878	0.709849	0.835267
EF1288	Gene		conserved hypothetical protein	OG1RF_11058	-	ABC superfamily ATP binding cassette transporter permease subunit	99.284	2934	100	0	5302	1251170	1254103	2933	+	1096697	1099630	2934	+	-0.262842	0.573823	0.747449	0.294772	0.515082	0.687199
EF1289	Gene		tail protein, putative	OG1RF_11059	-	phage tail protein	99.784	927	100	0	1701	1254105	1255031	926	+	1099632	1100558	927	+	0.204142	0.709846	NA	-0.345104	0.512981	0.685624
EF1290	Gene		structural protein, putative	OG1RF_11060	-	phage structural protein	98.422	1458	100	0	2566	1255044	1256501	1457	+	1100571	1102028	1458	+	-0.622102	0.201018	NA	-0.859613	0.0798136	0.186079
EF1291	Gene		hypothetical protein	OG1RF_11061	-	hypothetical protein	98.531	1770	100	0	3125	1256534	1258303	1769	+	1102061	1103830	1770	+	-0.473874	0.241072	0.442564	-0.30572	0.440682	0.618668
EF1292	Gene		holin, putative	OG1RF_11062	-	holin	99.495	396	100	0	721	1258327	1258722	395	+	1103854	1104249	396	+	-0.707872	0.238041	NA	-0.100402	0.866767	0.931853
EF1293	Gene	ply-1	endolysin	OG1RF_11063	amiD2	N-acetylmuramoyl-L-alanine amidase	98.179	1098	100	0	1917	1258841	1259965	1124	+	1104368	1105492	1125	+	-0.780589	0.338574	NA	-0.478417	0.546791	0.714394
EF1295	Gene	ribF	riboflavin biosynthesis protein RibF	OG1RF_11065	ribF	riboflavin biosynthesis protein RibF	98.948	951	99.373	0	1701	1261065	1262015	950	+	1106592	1107542	951	+	0.0171194	0.958728	0.974605	-0.476895	0.149515	0.295574
EF1296	Gene		acetyltransferase, GNAT family	OG1RF_11066	-	GNAT family acetyltransferase	99.832	597	100	0	1098	1262015	1262611	596	+	1107542	1108138	597	+	-0.183837	0.600149	0.769445	-0.448348	0.201012	0.366398
EF1298	Gene		conserved hypothetical protein	OG1RF_11068	-	hypothetical protein	98.246	342	100	2.74e-172	599	1263089	1263430	341	+	1108615	1108956	342	+	0.545071	0.148656	0.326411	0.643342	0.0894211	0.203372
EF1299	Gene		conserved hypothetical protein	OG1RF_11069	-	putative transcriptional regulator	99.234	261	100	4.69e-134	472	1263456	1263716	260	+	1108982	1109242	261	+	0.476755	0.283175	0.487455	0.889347	0.0454938	0.120501
EF1300	Gene		cell division protein, FtsW/RodA/SpovE family	OG1RF_11070	-	FtsW/RodA/SpovE family cell division protein	98.724	1176	100	0	2089	1263875	1265050	1175	+	1109401	1110576	1176	+	1.50059	7.35619e-09	4.64727e-07	1.24252	1.57151e-06	1.94198e-05
EF1301	Gene		cell division protein, FtsW/RodA/SpovE family	OG1RF_11071	-	FtsW/RodA/SpovE family cell division protein	99.217	1149	100	0	2073	1265016	1266164	1148	+	1110542	1111690	1149	+	1.24783	4.64333e-08	2.49653e-06	1.60169	1.83549e-12	8.17171e-11
EF1304	Gene		magnesium-translocating P-type ATPase	OG1RF_11074	mgtA	magnesium-importing ATPase	99.136	2661	100	0	4787	1268549	1271209	2660	+	1114075	1116735	2661	+	1.04724	4.88524e-05	0.000851379	0.605997	0.0187733	0.059064
EF1305	Gene		oxygen-independent coproporphyrinogen III oxidase, putative	OG1RF_11075	hemN	coproporphyrinogen dehydrogenase	99.156	1185	100	0	2134	1271453	1272601	1148	+	1116943	1118127	1185	+	0.113471	0.622836	0.786958	0.278321	0.22768	0.397453
EF1306	Gene	hrcA	heat-inducible transcription repressor HrcA	OG1RF_11076	hrcA	heat-inducible transcription repressor HrcA	99.904	1044	100	0	1923	1272827	1273870	1043	+	1118353	1119396	1044	+	-0.0805065	0.809792	0.901174	-0.0737208	0.825546	0.9095
EF1307	Gene	grpE	heat shock protein GrpE	OG1RF_11077	grpE	co-chaperone GrpE	99.63	540	100	0	987	1273925	1274464	539	+	1119451	1119990	540	+	0.00607156	0.986182	0.990494	-0.00156865	0.99643	0.997965
EF1308	Gene	dnaK	dnak protein	OG1RF_11078	dnaK	chaperone DnaK	99.727	1830	100	0	3352	1274524	1276353	1829	+	1120050	1121879	1830	+	-0.00298152	0.993003	0.994577	-0.335309	0.323976	0.504757
EF1310	Gene	dnaJ	dnaJ protein	OG1RF_11080	dnaJ	chaperone DnaJ	99.573	1170	100	0	2134	1276645	1277814	1169	+	1122171	1123340	1170	+	-0.225251	0.455606	0.657565	-0.876442	0.00369417	0.015432
EF1311	Gene		conserved hypothetical protein	OG1RF_11082	-	serine/threonine protein phosphatase	99.048	735	100	0	1319	1278053	1278787	734	+	1123579	1124313	735	+	-0.0609385	0.7668	0.87633	0.659939	0.0013816	0.00658387
EF1312	Gene		S1 RNA binding domain protein	OG1RF_11083	yhgF	YhgF like protein	98.859	2192	99.9544	0	3910	1278885	1281077	2192	+	1124411	1126603	2193	+	0.029107	0.892277	0.942079	0.222365	0.301196	0.480317
EF1313	Gene		conserved hypothetical protein	OG1RF_11084	-	SprT family protein	99.567	462	100	0	843	1281080	1281565	485	+	1126606	1127091	486	+	-0.00478966	0.984827	0.989526	0.149864	0.552403	0.718114
EF1314	Gene		aspartate aminotransferase, putative	OG1RF_11085	aspC	aspartate aminotransferase	98.768	1218	100	0	2167	1281964	1283181	1217	+	1127490	1128707	1218	+	1.6059	8.65639e-08	3.83767e-06	1.27454	2.12938e-05	0.000192236
EF1315	Gene		hypothetical protein	OG1RF_11086	-	hypothetical protein	100	177	100	7e-91	327	1283247	1283423	176	-	1128773	1128949	177	-	0.0387945	0.936943	0.962959	-0.122688	0.804258	0.898535
EF1316	Gene		transcriptional regulator, Cro/CI family	OG1RF_11087	-	cro/CI family transcriptional regulator	99.517	828	100	0	1507	1283601	1284428	827	+	1129127	1129954	828	+	0.594432	0.210062	0.407208	0.168532	0.722237	0.844646
EF1317	Gene	nagA-1	N-acetylglucosamine-6-phosphate deacetylase	OG1RF_11088	nagA	N-acetylglucosamine-6-phosphate deacetylase	99.304	1149	100	0	2078	1284529	1285677	1148	+	1130049	1131203	1155	+	0.639467	0.0586894	0.172309	1.36762	5.20975e-05	0.000418978
EF1318	Gene		hypothetical protein	OG1RF_11089	-	hypothetical protein	98.966	387	100	0	693	1285720	1286106	386	-	1131246	1131632	387	-	-0.369351	0.151979	0.331363	-0.837321	0.00160026	0.00752193
EF1319	Gene		conserved domain protein	OG1RF_11090	-	hypothetical protein	99.394	660	100	0	1197	1286120	1286779	659	-	1131646	1132305	660	-	-0.317725	0.176753	0.366712	-1.05577	1.11145e-05	0.000108475
EF1320	Gene		ABC transporter, ATP-binding protein	OG1RF_11091	-	ABC superfamily ATP binding cassette transporter, ABC protein	99.573	702	100	0	1280	1286940	1287641	701	+	1132466	1133167	702	+	-0.715639	0.00907117	0.0447712	-0.415821	0.131759	0.269819
EF1321	Gene		permease domain protein	OG1RF_11092	-	ABC superfamily ATP binding cassette transporter, membrane protein	99.317	2637	100	0	4771	1287651	1290287	2636	+	1133168	1135813	2646	+	-0.558358	0.0316243	0.111457	-0.230479	0.37574	0.560162
EF1322	Gene		conserved hypothetical protein	OG1RF_11093	-	hypothetical protein	99.619	525	100	0	959	1290480	1291004	524	+	1135997	1136530	534	+	-0.461918	0.0896619	0.228633	-1.46486	8.74895e-08	1.40069e-06
EF1324	Gene		conserved hypothetical protein	OG1RF_11095	-	hypothetical protein	100	234	100	1.97e-122	433	1292637	1292870	233	+	1138163	1138396	234	+	-0.346815	0.313888	0.518428	-1.35055	0.000127718	0.00090432
EF1325	Gene		hypothetical protein	OG1RF_11096	-	hypothetical protein	100	180	100	1.53e-92	333	1293283	1293462	179	+	1138809	1138988	180	+	0.2912	0.462951	0.662444	0.328262	0.410834	0.591587
EF1327	Gene		BadF/BadG/BcrA/BcrD ATPase family protein	OG1RF_11098	-	BadF/BadG/BcrA/BcrD ATPase	99.882	4248	100	0	7817	1294305	1298552	4247	+	1139831	1144078	4248	+	0.289487	0.394552	0.604003	-0.526363	0.121674	0.255687
EF1329	Gene		HesA/MoeB/ThiF family protein	-	-	-	-	-	-	-	-	1300129	1301262	1133	+	-	-	-	-	0.0932692	0.942806	NA	0.120258	0.928877	0.960195
EF1330	Gene		hypothetical protein	-	-	-	-	-	-	-	-	1301226	1302026	800	+	-	-	-	-	1.352	0.695524	NA	-0.658342	0.85292	NA
EF1331	Gene		ABC transporter, ATP-binding protein	-	-	-	-	-	-	-	-	1302049	1302993	944	+	-	-	-	-	0.650927	0.534371	NA	0.547584	0.597101	0.755302
EF1332	Gene		membrane protein, putative	-	-	-	-	-	-	-	-	1302971	1303730	759	+	-	-	-	-	0.554329	0.602804	NA	-0.260916	0.807474	0.900775
EF1333	Gene		ABC transporter, ATP-binding protein	-	-	-	-	-	-	-	-	1303739	1304452	713	+	-	-	-	-	0.528013	0.436865	NA	0.535807	0.443652	0.621228
EF1334	Gene		AgrC domain protein	-	-	-	-	-	-	-	-	1304424	1305158	734	+	-	-	-	-	-0.842207	0.386832	NA	0.580697	0.555468	0.719415
EF1335	Gene		sensor histidine kinase, putative	-	-	-	-	-	-	-	-	1305180	1306490	1310	-	-	-	-	-	-0.724216	0.427235	0.635073	-1.05486	0.253128	0.426945
EF1337	Gene		conserved hypothetical protein	-	-	-	-	-	-	-	-	1307771	1308202	431	+	-	-	-	-	-0.331053	0.317338	0.52242	0.0911204	0.780401	0.88373
EF1338	Gene	trxB	thioredoxin reductase	OG1RF_11128	trxB	thioredoxin-disulfide reductase	99.126	915	100	0	1646	1308371	1309285	914	+	1172453	1173367	915	+	0.572929	0.01031	0.0492724	1.27474	1.08492e-08	2.10273e-07
EF1339	Gene		conserved hypothetical protein	OG1RF_11129	-	hypothetical protein	100	302	65.368	6.4e-160	558	1309328	1309789	461	-	1173568	1173870	303	-	0.906951	0.00133902	0.0109861	0.298085	0.293176	0.472023
EF1340	Gene		pheromone cAM373 precursor lipoprotein	OG1RF_11130	-	pheromone cAM373 lipoprotein	99.401	501	100	0	909	1309986	1310516	530	-	1174067	1174597	531	-	1.13812	3.01589e-14	1.08874e-11	0.27955	0.0621451	0.155005
EF1341	Gene		ABC transporter, ATP-binding/permease protein	OG1RF_11131	-	ABC superfamily ATP binding cassette transporter, ABC protein	99.274	2340	100	0	4228	1310605	1312944	2339	-	1174686	1177061	2376	-	1.15348	8.8042e-10	8.24008e-08	0.773717	4.26284e-05	0.000353424
EF1343	Gene		sugar ABC transporter, permease protein	OG1RF_11133	-	sugar ABC superfamily ATP binding cassette transporter, membrane protein	99.306	864	100	0	1563	1313616	1314479	863	-	1177697	1178560	864	-	-0.294335	0.56536	NA	0.291468	0.560837	0.724452
EF1344	Gene		sugar ABC transporter, permease protein	OG1RF_11134	-	sugar ABC superfamily ATP binding cassette transporter, membrane protein	98.735	1344	100	0	2388	1314483	1315826	1343	-	1178564	1179907	1344	-	0.593079	0.236052	NA	-0.172426	0.736192	0.854508
EF1345	Gene		sugar ABC transporter, sugar-binding protein	OG1RF_11135	-	sugar ABC superfamily ATP binding cassette transporter, sugar-binding protein	98.801	1251	100	0	2228	1315912	1317162	1250	-	1179993	1181243	1251	-	0.667143	0.163757	0.347319	0.149602	0.758658	0.869714
EF1347	Gene		glycosyl hydrolase, family 13	OG1RF_11136	nplT	neopullulanase	99.434	1767	100	0	3208	1317422	1319188	1766	+	1181503	1183269	1767	+	0.310331	0.369515	0.578183	-0.923161	0.0089834	0.032404
EF1348	Gene		glucan 1,6-alpha-glucosidase, putative	OG1RF_11137	dexB	glucan 1,6-alpha-glucosidase	99.385	1626	100	0	2948	1319216	1320841	1625	+	1183297	1184922	1626	+	0.37149	0.402811	0.610986	-0.689781	0.124756	0.260114
EF1349	Gene		glycosyl hydrolase, family 13	OG1RF_11138	malL	oligo-1,6-glucosidase	99.009	1614	100	0	2892	1320843	1322456	1613	+	1184924	1186537	1614	+	0.0582771	0.893869	0.942079	-0.713577	0.102823	0.227175
EF1350	Gene		conserved hypothetical protein	OG1RF_11139	-	protein of hypothetical function DUF1211	98.969	582	100	0	1042	1322627	1323208	581	+	1186708	1187289	582	+	-1.31012	0.00695761	0.0369367	-0.316573	0.515021	0.687199
EF1352	Gene		magnesium-translocating P-type ATPase	OG1RF_11140	mgtA2	magnesium-importing ATPase	99.158	2613	100	0	4704	1323681	1326293	2612	+	1187735	1190374	2640	+	-1.20024	0.000279347	0.00319724	-0.860988	0.00914949	0.0328573
EF1353	Gene	pdhA	pyruvate dehydrogenase complex E1 component, alpha subunit	OG1RF_11141	pdhA	pyruvate dehydrogenase complex E1 component alpha subunit	99.821	1116	100	0	2050	1326892	1328007	1115	+	1190974	1192089	1116	+	0.317002	0.134336	0.306506	0.700091	0.000945901	0.00473679
EF1354	Gene	pdhB	pyruvate dehydrogenase complex, E1 component, beta subunit	OG1RF_11142	pdhB	pyruvate dehydrogenase complex E1 component beta subunit	100	978	100	0	1807	1328010	1328987	977	+	1192092	1193069	978	+	0.27237	0.180536	0.372082	0.808175	7.08491e-05	0.000544349
EF1355	Gene	aceF	pyruvate dehydrogenase complex E2 component, dihydrolipoamide acetyltransferase	OG1RF_11143	aceF	pyruvate dehydrogenase complex E2, dihydrolipoamide acetyltransferase	99.568	1620	100	0	2953	1329130	1330749	1619	+	1193212	1194831	1620	+	0.240189	0.208523	0.406275	0.459133	0.0162162	0.0527026
EF1356	Gene	lpdA	pyruvate dehydrogenase complex E3 component, dihydrolipoamide dehydrogenase	OG1RF_11144	lpd	dihydrolipoyl dehydrogenase	99.929	1407	100	0	2593	1330757	1332163	1406	+	1194839	1196245	1407	+	0.171335	0.580793	0.754195	0.402723	0.194265	0.356986
EF1358	Gene		glycerol dehydrogenase, putative	OG1RF_11146	gldA	glycerol dehydrogenase	99.561	1140	100	0	2078	1333423	1334562	1139	+	1197506	1198645	1140	+	0.693063	0.0169101	0.0712961	0.472457	0.104356	0.229564
EF1359	Gene		conserved hypothetical protein	OG1RF_11147	-	glycerone kinase PTS family porter component IIA	98.997	399	100	0	715	1334575	1334973	398	+	1198658	1199056	399	+	0.584441	0.0376537	0.126089	0.570527	0.0436351	0.116912
EF1360	Gene		dihydroxyacetone kinase family protein	OG1RF_11148	dhaK	dihydroxyacetone kinase	99.085	984	100	0	1768	1334974	1335957	983	+	1199057	1200040	984	+	0.653643	0.0407022	0.132716	0.400662	0.210553	0.378902
EF1361	Gene		dihydroxyacetone kinase family protein	OG1RF_11149	-	dihydroxyacetone kinase	99.668	603	100	0	1103	1335970	1336572	602	+	1200053	1200655	603	+	0.614492	0.0601433	0.175702	0.322089	0.325702	0.506959
EF1362	Gene		conserved domain protein	OG1RF_11150	-	hypothetical protein	99.089	768	100	0	1380	1336696	1337478	782	+	1200779	1201561	783	+	-0.283141	0.0390726	#N/A	-0.613414	0.0100356	0.035763
EF1363	Gene		hydroxymethylglutaryl-CoA synthase	OG1RF_11151	-	hydroxymethylglutaryl-CoA synthase	99.392	1152	100	0	2089	1337551	1338702	1151	-	1201634	1202953	1320	-	1.83379	3.36388e-12	5.00031e-10	1.67635	1.86176e-10	5.30764e-09
EF1364	Gene		acetyl-CoA acetyltransferase/hydroxymethylglutaryl-CoA reductase, degradative	OG1RF_11152	atoB	acetyl-CoA acetyltransferase	99.171	2412	100	0	4344	1338888	1341299	2411	+	1202971	1205382	2412	+	1.84917	1.28988e-13	3.62169e-11	2.03625	3.37673e-16	3.04843e-14
EF1365	Gene		conserved hypothetical protein	OG1RF_11153	-	membrane protein	99.335	1053	100	0	1906	1341319	1342371	1052	-	1205402	1206454	1053	-	-0.316628	0.504775	0.69627	-0.24259	0.610142	0.763852
EF1366	Gene		conserved hypothetical protein	OG1RF_11154	-	integral membrane protein	99.444	1080	100	0	1962	1342388	1343593	1205	-	1206471	1207676	1206	-	0.00183325	0.993978	0.9951	-0.15441	0.526663	0.699205
EF1367	Gene		cold-shock domain family protein	OG1RF_11155	cspA	cold shock protein CspA	100	201	100	3.67e-104	372	1343749	1343949	200	-	1207832	1208032	201	-	-0.268832	0.0362106	0.719981	-1.07037	0.0138283	0.0464278
EF1368	Gene		conserved hypothetical protein	OG1RF_11156	-	hypothetical protein	99.911	1122	100	0	2067	1344247	1345368	1121	-	1208330	1209451	1122	-	-0.676392	0.0900189	0.229081	1.0758	0.00706088	0.02656
EF1370	Gene		drug resistance transporter, EmrB/QacA family protein	OG1RF_11158	-	MFS family drug resistance transporter	99.861	1434	100	0	2638	1346249	1347682	1433	+	1210329	1211762	1434	+	-0.986532	0.000104767	0.00159485	-0.905027	0.000380614	0.00222082
EF1371	Gene		conserved hypothetical protein	OG1RF_11159	-	metallo-beta-lactamase	98.519	675	100	0	1192	1347887	1348561	674	+	1211967	1212641	675	+	0.109004	0.56993	0.744297	0.0610343	0.751288	0.86306
EF1372	Gene		thioesterase family protein	OG1RF_11160	-	thioesterase	99.848	1320	100	0	2427	1348571	1349890	1319	+	1212651	1213970	1320	+	0.0576354	0.743751	0.863325	0.247886	0.160327	0.310526
EF1373	Gene		DHH family protein	OG1RF_11161	-	DHH family protein	99.161	954	100	0	1718	1349904	1350857	953	+	1213984	1214937	954	+	-0.0428744	0.824953	0.910695	0.184833	0.340918	0.521788
EF1374	Gene	phnA	phnA protein	OG1RF_11162	phnA	alkylphosphonate uptake protein	100	339	100	1.25e-180	627	1350971	1351309	338	+	1215015	1215389	375	+	0.162789	0.337087	0.54499	-0.0975054	0.566085	0.729202
EF1375	Gene		hypothetical protein	OG1RF_11163	-	hypothetical protein	100	312	100	1.17e-165	577	1351370	1351768	398	-	1215450	1215848	399	-	-1.16255	0.00195562	0.0147959	-0.0782884	0.835738	0.915145
EF1376	Gene		conserved hypothetical protein	OG1RF_11164	-	VanZ/RDD domain protein	98.985	1182	100	0	2117	1351824	1353005	1181	+	1215826	1217085	1260	+	-0.600045	0.0231175	0.0898414	-0.47881	0.0714696	0.171929
EF1377	Gene		ATP-dependent RNA helicase, DEAD/DEAH box family	OG1RF_11165	-	DEAD/DEAH box family ATP-dependent RNA helicase	99.407	1350	100	0	2449	1353068	1354417	1349	+	1217139	1218497	1359	+	-0.054958	0.823262	0.910054	-0.112212	0.648747	0.793864
EF1379	Gene	alaS	alanyl-tRNA synthetase	OG1RF_11167	alaS	alanine--tRNA ligase	99.508	2643	100	0	4809	1355993	1358635	2642	+	1220074	1222716	2643	+	0.065409	0.787949	0.888375	0.188727	0.43768	0.615251
EF1380	Gene		conserved hypothetical protein	OG1RF_11168	-	SAM-dependent methyltransferase	99.024	717	100	0	1286	1358838	1359554	716	+	1222859	1223635	777	+	-0.402068	0.0217954	0.0863276	-0.134467	0.444052	0.621252
EF1381	Gene		conserved hypothetical protein TIGR00486	OG1RF_11169	-	protein of hypothetical function DUF34	98.928	1119	100	0	2001	1359538	1360656	1118	+	1223619	1224737	1119	+	-0.375702	0.0613525	0.177592	-0.0470149	0.815073	0.902551
EF1382	Gene	pepT-1	peptidase T	OG1RF_11170	pepT	M20 family tripeptide aminopeptidase	99.35	1230	100	0	2228	1360686	1361915	1229	+	1224767	1225996	1230	+	-0.330842	0.102971	0.251493	0.0444188	0.826871	0.909996
EF1383	Gene		membrane protein, putative	OG1RF_11171	-	hypothetical protein	99.625	267	100	4.77e-139	488	1362061	1362327	266	+	1226142	1226408	267	+	0.0595852	0.873698	0.934007	0.00754319	0.983979	0.995
EF1384	Gene		membrane protein, putative	OG1RF_11172	-	hypothetical protein	99.611	1029	100	0	1879	1362347	1363375	1028	+	1226428	1227456	1029	+	-0.161969	0.619639	0.786058	-0.536913	0.100919	0.223904
EF1385	Gene		molybdopterin-guanine dinucleotide biosynthesis protein A, putative	OG1RF_11173	-	molybdopterin-guanine dinucleotide biosynthesis protein A	99.451	546	100	0	992	1363516	1364091	575	+	1227597	1228172	576	+	0.717298	0.340687	NA	0.137149	0.84397	0.91828
EF1386	Gene		formate/nitrite transporter family protein	OG1RF_11174	-	FNT family formate-nitrite transporter	99.03	825	100	0	1480	1364107	1364931	824	+	1228188	1229012	825	+	0.42948	0.568283	NA	-0.0465277	0.948454	0.973311
EF1387	Gene		conserved hypothetical protein	OG1RF_11175	-	hypothetical protein	98.969	582	100	0	1042	1364921	1365502	581	+	1229002	1229583	582	+	0.717045	0.393368	NA	-0.0898737	0.913188	0.953376
EF1388	Gene		NAD-dependent formate dehydrogenase, gamma subunit, putative	OG1RF_11176	-	putative NADH dehydrogenase (ubiquinone) subunit E	99.182	489	100	0	881	1365490	1365978	488	+	1229571	1230059	489	+	-0.0179186	0.982936	NA	0.597865	0.468506	0.644369
EF1389	Gene		NAD-dependent formate dehydrogenase, beta subunit, putative	OG1RF_11177	nuoF	NADH-quinone oxidoreductase subunit F	98.963	1254	100	0	2244	1365990	1367288	1298	+	1230071	1231369	1299	+	-0.231624	0.591301	0.762356	-0.00284557	0.99457	0.997761
EF1390	Gene	fdhA	NAD-dependent formate dehydrogenase, alpha subunit	OG1RF_11178	fdoG	NAD-dependent formate dehydrogenase, alpha subunit	99.338	2721	100	0	4926	1367291	1370011	2720	+	1231372	1234092	2721	+	-0.6393	0.0880928	0.226	-0.374633	0.314865	0.495551
EF1391	Gene		molybdenum cofactor biosynthesis family protein	OG1RF_11179	-	molybdenum cofactor biosynthesis family protein	99.488	1173	100	0	2134	1370029	1371231	1202	+	1234110	1235312	1203	+	-0.448435	0.129563	0.299274	-0.14354	0.613226	0.766533
EF1392	Gene	moaC	molybdenum cofactor biosynthesis protein MoaC	OG1RF_11181	moaC	molybdenum cofactor biosynthesis protein C	99.412	510	100	0	926	1372064	1372573	509	+	1236087	1236596	510	+	0.783193	0.163466	NA	-0.61583	0.289973	0.468862
EF1393	Gene		molybdopterin cofactor biosynthesis protein A, putative	OG1RF_11182	moaA	molybdenum cofactor biosynthesis protein A	99.275	966	99.0769	0	1746	1372579	1373544	965	+	1236602	1237567	966	+	0.764153	0.309827	NA	-0.349113	0.652115	0.795262
EF1394	Gene		conserved hypothetical protein	OG1RF_11183	-	MOSC domain protein	98.851	435	100	0	776	1373547	1373981	434	+	1237570	1238004	435	+	0.937141	0.250491	NA	-1.36826	0.137604	0.279075
EF1395	Gene		molybdenum cofactor biosynthesis family protein	OG1RF_11184	moaB	molybdenum cofactor biosynthesis protein B	97.723	483	100	0	832	1373974	1374456	482	+	1237997	1238479	483	+	0.934533	0.307613	NA	-0.541448	0.555142	0.719415
EF1396	Gene		molybdenum cofactor biosynthesis family protein, putative	OG1RF_11185	-	molybdopterin-binding domain protein	99.074	972	100	0	1746	1374460	1375431	971	+	1238483	1239454	972	+	0.270918	0.724781	NA	-0.536065	0.506687	0.681058
EF1397	Gene		molybdenum ABC transporter, molybdenum-binding protein	OG1RF_11186	modA	molybdenum ABC superfamily ATP binding cassette transporter, binding protein	99.251	801	100	0	1447	1375450	1376250	800	+	1239473	1240273	801	+	0.115854	0.823636	NA	-0.722451	0.18685	0.3482
EF1398	Gene		molybdenum ABC transporter, permease protein	OG1RF_11187	modB	molybdenum (Mo2+) ABC superfamily ATP binding cassette transporter, membrane protein	98.512	672	100	0	1186	1376259	1376930	671	+	1240282	1240953	672	+	-0.993206	0.0887787	NA	-0.93987	0.12455	0.259979
EF1399	Gene		molybdenum ABC transporter, ATP-binding protein, putative	OG1RF_11188	-	ABC superfamily ATP binding cassette transporter, ABC protein	98.607	1005	100	0	1779	1376927	1377931	1004	+	1240950	1241954	1005	+	0.0127707	0.970475	0.98062	-0.540387	0.128633	0.265601
EF1400	Gene		cadmium-translocating P-type ATPase	OG1RF_11189	ziaA	zinc-exporting ATPase	98.811	2103	100	0	3746	1378053	1380155	2102	+	1242076	1244178	2103	+	0.415611	0.121677	0.284236	2.49517	1.05967e-20	1.91329e-18
EF1402	Gene		conserved domain protein	OG1RF_11190	-	hypothetical protein	100	444	100	0	821	1380424	1380867	443	+	1244447	1244890	444	+	0.866991	0.00383349	0.0238015	0.157883	0.599204	0.756864
EF1403	Gene		conserved hypothetical protein	OG1RF_11191	cvpA	colicin V production protein CvpA family protein	99.271	549	100	0	992	1380887	1381435	548	+	1244910	1245458	549	+	0.975123	0.00108068	0.00935234	0.251497	0.400031	0.583266
EF1404	Gene		MutS2 family protein	OG1RF_11192	mutS	DNA mismatch repair protein MutS	98.648	2367	100	0	4194	1381546	1383912	2366	+	1245569	1247935	2367	+	1.1554	8.6005e-06	0.000188987	0.933575	0.000324996	0.00194878
EF1405	Gene	trx	thioredoxin	OG1RF_11193	trxA	thioredoxin	99.683	315	100	1.18e-165	577	1384010	1384324	314	+	1248033	1248347	315	+	0.285947	0.245575	0.446138	0.53259	0.0306861	0.087636
EF1406	Gene	uvrC	excinuclease ABC, subunit C	OG1RF_11194	uvrC	excision endonuclease subunit UvrC	99.165	1797	100	0	3236	1384489	1386285	1796	+	1248512	1250308	1797	+	0.313348	0.0559982	0.167465	0.277088	0.0918612	0.20747
EF1407	Gene		hypothetical protein	OG1RF_11195	-	hypothetical protein	97.287	258	100	4.7e-124	438	1386437	1386694	257	+	1250461	1250718	258	+	0.367728	0.475013	NA	-0.146157	0.77326	0.878774
EF1408	Gene		ABC transporter, ATP-binding protein	OG1RF_11196	-	ABC superfamily ATP binding cassette transporter, ABC protein	99.333	900	100	0	1629	1386799	1387698	899	+	1250823	1251722	900	+	-0.445295	0.0203514	0.08152	-1.15002	3.89486e-09	8.2734e-08
EF1409	Gene		conserved hypothetical protein	OG1RF_11197	-	ABC superfamily ATP binding cassette transporter, membrane protein	99.683	1263	100	0	2311	1387691	1388953	1262	+	1251715	1252977	1263	+	-0.508685	0.0054881	0.0307504	-0.817923	8.99135e-06	9.0191e-05
EF1410	Gene		sugar-binding transcriptional regulator, LacI family	OG1RF_11198	-	LacI family sugar-binding transcriptional regulator	99.199	999	100	0	1801	1388989	1389987	998	-	1253013	1254011	999	-	0.477889	0.103024	0.251493	0.217815	0.450127	0.626247
EF1411	Gene		glycosyl hydrolase, family 4	OG1RF_11199	licH	6-phospho-beta-glucosidase	99.211	1395	100	0	2516	1390129	1391523	1394	+	1254153	1255547	1395	+	0.0196398	0.96485	NA	-1.16894	0.0142837	0.0475634
EF1412	Gene		conserved domain protein	OG1RF_11200	-	hypothetical protein	98.851	435	100	0	776	1391549	1392055	506	-	1255573	1256079	507	-	-0.45777	0.141146	0.315922	-0.6817	0.028435	0.0826778
EF1413	Gene		msrC protein, putative	OG1RF_11201	msrA	ABC superfamily ATP binding cassette transporter, ABC protein	99.379	1449	100	0	2627	1392301	1393767	1466	+	1256295	1257791	1497	+	0.722997	0.0524187	0.160183	-0.0241315	0.948827	0.973387
EF1414	Gene		conserved hypothetical protein	OG1RF_11202	-	pyridine nucleotide-disulfide oxidoreductase	99.294	850	73.0241	0	1537	1393808	1394971	1163	-	1257832	1259118	1287	-	-0.185691	0.447853	0.651916	-0.288217	0.237762	0.407987
EF1415	Gene	gdhA	glutamate dehydrogenase	OG1RF_11203	gdhA	glutamate dehydrogenase	99.183	1347	100	0	2427	1395109	1396455	1346	+	1259256	1260602	1347	+	1.40505	3.20784e-09	2.45643e-07	1.26043	1.06852e-07	1.66409e-06
EF1416	Gene	pgi	glucose-6-phosphate isomerase	OG1RF_11204	pgi	glucose-6-phosphate isomerase	99.259	1349	99.9259	0	2436	1396637	1397986	1349	+	1260784	1262133	1350	+	-0.256309	0.0811583	0.215202	0.0325001	0.824993	0.909199
EF1417	Gene		site-specific recombinase, phage integrase family	-	-	-	-	-	-	-	-	1398097	1399323	1226	-	-	-	-	-	-0.13919	0.702822	0.839581	1.31023	0.000308951	0.00186288
EF1418	Gene		hypothetical protein	-	-	-	-	-	-	-	-	1399323	1399604	281	-	-	-	-	-	0.148557	0.838954	NA	1.36983	0.0597841	0.15097
EF1419	Gene		conserved hypothetical protein	-	-	-	-	-	-	-	-	1399760	1400353	593	-	-	-	-	-	0.434913	0.14108	0.315922	0.678752	0.0220888	0.067155
EF1420	Gene		hypothetical protein	-	-	-	-	-	-	-	-	1400412	1401164	752	-	-	-	-	-	0.477924	0.156963	0.338615	1.04346	0.00200354	0.0091457
EF1421	Gene		conserved hypothetical protein	-	-	-	-	-	-	-	-	1401182	1401646	464	-	-	-	-	-	0.424827	0.100375	0.248188	1.13369	1.13569e-05	0.000109851
EF1423	Gene		transcriptional regulator, Cro/CI family	-	-	-	-	-	-	-	-	1402156	1402341	185	+	-	-	-	-	1.17363	0.238087	0.497678	1.45145	0.100232	0.223273
EF1424	Gene		hypothetical protein	-	-	-	-	-	-	-	-	1402354	1402533	179	+	-	-	-	-	-0.124573	0.90712	NA	0.778599	0.448114	0.624247
EF1425	Gene		hypothetical protein	-	-	-	-	-	-	-	-	1402602	1403156	554	+	-	-	-	-	-0.370271	0.601358	NA	0.805957	0.240916	0.412092
EF1426	Gene		vrlI protein, putative	-	-	-	-	-	-	-	-	1403206	1403367	161	+	-	-	-	-	-0.395324	0.771494	NA	2.33463	0.150919	0.297445
EF1427	Gene		hypothetical protein	-	-	-	-	-	-	-	-	1403379	1403546	167	+	-	-	-	-	1.8535	0.547063	NA	2.39007	0.424488	0.494223
EF1428	Gene		hypothetical protein	-	-	-	-	-	-	-	-	1403547	1403762	215	+	-	-	-	-	-0.20537	0.89069	NA	1.378	0.363885	0.497159
EF1429	Gene		hypothetical protein	-	-	-	-	-	-	-	-	1403818	1404108	290	+	-	-	-	-	-0.768392	0.505062	NA	0.958146	0.439541	0.617599
EF1430	Gene		conserved hypothetical protein	-	-	-	-	-	-	-	-	1404113	1406236	2123	+	-	-	-	-	0.301585	0.635287	NA	1.37361	0.0286658	0.0304368
EF1431	Gene		hypothetical protein	-	-	-	-	-	-	-	-	1406237	1406491	254	+	-	-	-	-	1.10428	0.40727	0.495518	0.377854	0.751432	0.86306
EF1432	Gene		hypothetical protein	-	-	-	-	-	-	-	-	1406481	1407668	1187	+	-	-	-	-	-0.070438	0.889729	NA	0.830095	0.10595	0.232346
EF1433	Gene		conserved hypothetical protein	-	-	-	-	-	-	-	-	1407668	1408369	701	+	-	-	-	-	-1.10034	0.237267	0.495762	1.20252	0.183062	0.343307
EF1434	Gene		DnaD domain protein	-	-	-	-	-	-	-	-	1408381	1409145	764	+	-	-	-	-	-0.156734	0.867021	NA	0.604932	0.524835	0.697063
EF1435	Gene		recombination protein U, putative	-	-	-	-	-	-	-	-	1409161	1409658	497	+	-	-	-	-	-0.475005	0.559313	NA	-0.294074	0.726886	0.846731
EF1436	Gene		hypothetical protein	-	-	-	-	-	-	-	-	1409679	1409993	314	+	-	-	-	-	0.377532	0.690167	NA	0.301146	0.764668	0.872918
EF1437	Gene		hypothetical protein	-	-	-	-	-	-	-	-	1410077	1410826	749	+	-	-	-	-	0.0712828	0.913102	NA	0.656345	0.326251	0.507571
EF1438	Gene		hypothetical protein	-	-	-	-	-	-	-	-	1410851	1411078	227	+	-	-	-	-	-0.940279	0.404764	NA	-1.09555	0.347126	0.49927
EF1439	Gene		hypothetical protein	-	-	-	-	-	-	-	-	1411099	1411326	227	+	-	-	-	-	-0.585684	0.827922	NA	-1.01502	0.713675	NA
EF1440	Gene		conserved hypothetical protein TIGR01671	-	-	-	-	-	-	-	-	1411741	1412178	437	+	-	-	-	-	0.593892	0.409407	NA	-0.172353	0.817709	0.904109
EF1441	Gene		hypothetical protein	-	-	-	-	-	-	-	-	1412179	1412517	338	+	-	-	-	-	0.362188	0.678956	NA	-0.647338	0.487986	0.663302
EF1442	Gene		DNA topoisomerase domain protein	-	-	-	-	-	-	-	-	1412514	1412867	353	+	-	-	-	-	-0.289454	0.704986	NA	-1.70983	0.0589305	0.149278
EF1443	Gene		conserved hypothetical protein	-	-	-	-	-	-	-	-	1412864	1413451	587	+	-	-	-	-	0.0635831	0.909107	NA	-1.13886	0.0766155	0.180566
EF1444	Gene		conserved hypothetical protein	-	-	-	-	-	-	-	-	1413448	1413933	485	+	-	-	-	-	-0.0353184	0.94911	NA	-0.299791	0.603259	0.759624
EF1445	Gene		replicase domain protein	-	-	-	-	-	-	-	-	1413934	1414251	317	+	-	-	-	-	-0.167805	0.8206	NA	-0.405452	0.585917	0.748224
EF1446	Gene		hypothetical protein	-	-	-	-	-	-	-	-	1414245	1414451	206	+	-	-	-	-	0.113682	0.89729	NA	-1.16036	0.22183	0.390758
EF1447	Gene		conserved hypothetical protein	-	-	-	-	-	-	-	-	1414452	1414631	179	+	-	-	-	-	0.228208	0.827788	NA	-1.17585	0.250339	0.423971
EF1449	Gene		conserved hypothetical protein	-	-	-	-	-	-	-	-	1414763	1414951	188	+	-	-	-	-	0.705788	0.171715	NA	0.344694	0.492385	0.667327
EF1450	Gene		positive control factor, putative	-	-	-	-	-	-	-	-	1415052	1415636	584	+	-	-	-	-	0.141602	0.892945	NA	-1.35531	0.178184	0.336952
EF1451	Gene		conserved domain protein	-	-	-	-	-	-	-	-	1416343	1416645	302	+	-	-	-	-	0.656825	0.475022	NA	1.26063	0.176476	0.33482
EF1452	Gene		adenine methyltransferase, putative	-	-	-	-	-	-	-	-	1416690	1417958	1268	+	-	-	-	-	1.927	0.00508655	0.0312803	0.509168	0.382864	0.566625
EF1453	Gene		conserved hypothetical protein	-	-	-	-	-	-	-	-	1418084	1418314	230	+	-	-	-	-	2.05239	0.320109	0.492637	-2.30869	0.25675	0.492768
EF1454	Gene		terminase, small subunit, internal deletion	-	-	-	-	-	-	-	-	1418329	1419054	725	+	-	-	-	-	1.8817	0.0598917	0.495255	-0.188355	0.849659	0.921385
EF1455	Gene		terminase, large subunit, putative	-	-	-	-	-	-	-	-	1419035	1420471	1436	+	-	-	-	-	0.957995	0.071809	NA	1.67139	0.00120113	0.00582638
EF1456	Gene		conserved hypothetical protein TIGR01555	-	-	-	-	-	-	-	-	1420494	1421888	1394	+	-	-	-	-	-0.941088	0.0176451	0.0737011	-0.181533	0.653866	0.796687
EF1457	Gene		minor head protein	-	-	-	-	-	-	-	-	1421851	1423122	1271	+	-	-	-	-	-0.789572	0.0281621	0.102705	0.466757	0.202807	0.368431
EF1458	Gene		hypothetical protein	-	-	-	-	-	-	-	-	1423115	1423279	164	+	-	-	-	-	0.218163	0.460215	0.66115	0.0244353	0.93456	0.965454
EF1459	Gene		conserved hypothetical protein	-	-	-	-	-	-	-	-	1423336	1423623	287	+	-	-	-	-	1.86659	0.668549	NA	-0.658339	0.881262	NA
EF1460	Gene		LysM domain protein	-	-	-	-	-	-	-	-	1423616	1423825	209	+	-	-	-	-	0.626244	0.695903	NA	2.20502	0.228937	0.492549
EF1461	Gene		conserved hypothetical protein	-	-	-	-	-	-	-	-	1423838	1424938	1100	+	-	-	-	-	0.637584	0.358686	NA	1.33914	0.0637118	0.157703
EF1462	Gene		conserved hypothetical protein	-	-	-	-	-	-	-	-	1424941	1425411	470	+	-	-	-	-	0.226036	0.791644	NA	0.531448	0.566736	0.729751
EF1463	Gene		hypothetical protein	-	-	-	-	-	-	-	-	1425432	1426313	881	+	-	-	-	-	0.611503	0.263365	NA	1.54404	0.00473268	0.0190362
EF1464	Gene		conserved hypothetical protein	-	-	-	-	-	-	-	-	1426333	1426719	386	+	-	-	-	-	-0.485275	0.5783	NA	0.840261	0.315396	0.495906
EF1465	Gene		conserved hypothetical protein	-	-	-	-	-	-	-	-	1426731	1427072	341	+	-	-	-	-	-0.300754	0.772637	NA	1.26805	0.191784	0.354146
EF1466	Gene		conserved hypothetical protein	-	-	-	-	-	-	-	-	1427072	1427674	602	+	-	-	-	-	1.00876	0.116454	0.499176	0.988076	0.100929	0.223904
EF1467	Gene		conserved hypothetical protein	-	-	-	-	-	-	-	-	1427674	1428033	359	+	-	-	-	-	-0.287202	0.687331	NA	0.562994	0.442073	0.619283
EF1468	Gene		conserved hypothetical protein	-	-	-	-	-	-	-	-	1428020	1428496	476	+	-	-	-	-	0.287247	0.680789	NA	1.47933	0.0301409	0.0481059
EF1469	Gene		conserved hypothetical protein	-	-	-	-	-	-	-	-	1428493	1429530	1037	+	-	-	-	-	0.428812	0.277334	0.481005	0.894984	0.0233848	0.0705015
EF1470	Gene		conserved hypothetical protein	-	-	-	-	-	-	-	-	1429546	1429944	398	+	-	-	-	-	-0.0815132	0.868204	NA	0.647229	0.171763	0.328494
EF1471	Gene		conserved hypothetical protein	-	-	-	-	-	-	-	-	1429997	1430329	332	+	-	-	-	-	-0.440246	0.756469	NA	1.93399	0.221388	0.49529
EF1472	Gene		conserved hypothetical protein	-	-	-	-	-	-	-	-	1430370	1430510	140	+	-	-	-	-	0.80607	0.770358	NA	2.03986	0.446259	0.493842
EF1473	Gene		conserved hypothetical protein	-	-	-	-	-	-	-	-	1430513	1435678	5165	+	-	-	-	-	0.618997	0.0456153	0.144994	0.744102	0.0172628	0.0552751
EF1474	Gene		LysM domain protein	-	-	-	-	-	-	-	-	1435678	1436235	557	+	-	-	-	-	0.0809718	0.885385	NA	1.74507	0.0028432	0.0122828
EF1475	Gene		conserved hypothetical protein	-	-	-	-	-	-	-	-	1436245	1436607	362	+	-	-	-	-	0.414088	0.695011	NA	1.93028	0.117882	0.250076
EF1476	Gene		conserved hypothetical protein	-	-	-	-	-	-	-	-	1436608	1437438	830	+	-	-	-	-	0.516902	0.404272	NA	1.17924	0.0683748	0.166456
EF1477	Gene		conserved hypothetical protein	-	-	-	-	-	-	-	-	1437438	1437770	332	+	-	-	-	-	1.39875	0.142861	0.497946	0.297322	0.734194	0.852494
EF1478	Gene		conserved hypothetical protein	-	-	-	-	-	-	-	-	1437770	1438117	347	+	-	-	-	-	0.580875	0.518316	NA	1.50788	0.104399	0.229564
EF1479	Gene		conserved hypothetical protein	-	-	-	-	-	-	-	-	1438110	1439264	1154	+	-	-	-	-	0.606928	0.0994348	0.247029	0.819421	0.0290107	0.0837342
EF1480	Gene		conserved hypothetical protein	-	-	-	-	-	-	-	-	1439248	1439877	629	+	-	-	-	-	1.40145	0.16252	0.491841	1.61543	0.116499	0.247626
EF1481	Gene		hypothetical protein	-	-	-	-	-	-	-	-	1439890	1441539	1649	+	-	-	-	-	0.925854	0.0754181	NA	1.5651	0.00236752	0.0104959
EF1482	Gene		hypothetical protein	-	-	-	-	-	-	-	-	1441561	1441995	434	+	-	-	-	-	0.822752	0.169995	NA	0.625297	0.351066	0.531918
EF1483	Gene		conserved hypothetical protein	-	-	-	-	-	-	-	-	1441995	1442123	128	+	-	-	-	-	0.471326	0.651777	NA	1.4122	0.216548	0.385
EF1484	Gene		conserved hypothetical protein	-	-	-	-	-	-	-	-	1442128	1442484	356	+	-	-	-	-	-0.216731	0.75826	NA	1.5998	0.029181	0.0486407
EF1485	Gene		conserved hypothetical protein	-	-	-	-	-	-	-	-	1442481	1442678	197	+	-	-	-	-	1.19741	0.148781	0.495282	0.983112	0.219147	0.387885
EF1486	Gene	ply-2	endolysin	-	-	-	-	-	-	-	-	1442737	1443843	1106	+	-	-	-	-	1.39066	0.00815132	0.0414454	2.22372	1.98115e-05	0.000180122
EF1487	Gene		hypothetical protein	-	-	-	-	-	-	-	-	1444146	1444550	404	+	-	-	-	-	0.637933	0.142695	0.317718	-0.154645	0.723558	0.845582
EF1488	Gene		hypothetical protein	-	-	-	-	-	-	-	-	1444543	1445706	1163	+	-	-	-	-	0.691772	0.23194	0.434684	-0.223229	0.6999	0.829778
EF1489	Gene		hypothetical protein	-	-	-	-	-	-	-	-	1445810	1446058	248	-	-	-	-	-	-0.329385	0.31995	0.525008	0.899785	0.00582681	0.0225711
EF1490	Gene		hypothetical protein	OG1RF_11205	-	hypothetical protein	99.444	180	100	7.13e-91	327	1446424	1446603	179	-	1262199	1262378	180	-	0.510559	0.0524223	0.160183	0.992408	0.000174704	0.00114705
EF1491	Gene		nrdI family protein	OG1RF_11206	nrdI2	ribonucleotide-diphosphate reductase subunit gamma	98.874	444	100	0	793	1446662	1447105	443	-	1262437	1262880	444	-	0.565392	0.0556828	0.167148	0.753978	0.00939553	0.0335555
EF1492	Gene		V-type ATPase, subunit F	OG1RF_11207	-	V-type ATPase, subunit F	99.383	324	100	5.61e-169	588	1447477	1447800	323	+	1263253	1263576	324	+	0.836178	0.0187994	0.0776244	1.78901	4.92626e-07	6.8714e-06
EF1493	Gene		V-type ATPase, subunit I	OG1RF_11208	atpI	proton (H+) or sodium (Na+) translocating V-type ATPase (V-ATPase), subunit I	99.091	1980	100	0	3557	1447790	1449769	1979	+	1263566	1265545	1980	+	0.851998	0.0191507	0.0782999	1.9355	1.02405e-07	1.6235e-06
EF1494	Gene		V-type ATPase, subunit K	OG1RF_11209	atpK	proton (H+) or sodium (Na+) translocating V-type ATPase (V-ATPase), subunit K	99.789	474	100	0	870	1449797	1450270	473	+	1265573	1266046	474	+	1.04626	0.00151146	0.0121253	2.05094	4.79124e-10	1.20709e-08
EF1495	Gene		V-type ATPase, subunit E	OG1RF_11210	atpE	proton (H+) or sodium (Na+) translocating V-type ATPase (V-ATPase), subunit E	99.313	582	100	0	1053	1450287	1450868	581	+	1266063	1266644	582	+	1.00878	0.00069374	0.00654135	2.18832	1.79831e-13	9.74086e-12
EF1496	Gene		V-type ATPase, subunit C	OG1RF_11211	atpC	proton (H+) or sodium (Na+) translocating V-type ATPase (V-ATPase), subunit C	98.004	1002	100	0	1740	1450885	1451886	1001	+	1266661	1267662	1002	+	1.06602	5.09736e-06	0.000126285	2.26995	2.38647e-22	5.96618e-20
EF1497	Gene		V-type ATPase, subunit G	OG1RF_11212	atpF2	V-type ATP synthase subunit F	99.679	312	100	5.45e-164	571	1451876	1452187	311	+	1267652	1267963	312	+	1.17135	3.91703e-11	4.71349e-09	2.48014	2.29651e-45	1.86591e-42
EF1498	Gene		V-type ATPase, subunit A	OG1RF_11213	atpA	ATP synthase F1 sector alpha subunit	99.273	1788	100	0	3230	1452205	1453986	1781	+	1267963	1269762	1800	+	1.07861	4.02297e-07	1.41195e-05	2.4846	1.57403e-31	8.52602e-29
EF1499	Gene		V-type ATPase, subunit B	OG1RF_11214	atpB	proton (H+) or sodium (Na+) translocating V-type ATPase (V-ATPase), subunit B	99.782	1377	100	0	2527	1453979	1455355	1376	+	1269755	1271131	1377	+	0.9974	2.4588e-09	1.94169e-07	2.61813	2.39254e-55	7.77575e-52
EF1500	Gene		V-type ATPase, subunit D	OG1RF_11215	atpD	V-type ATP synthase subunit D	99.528	636	100	0	1158	1455360	1455995	635	+	1271136	1271771	636	+	0.922416	0.000102287	0.00158576	2.6656	2.65687e-29	1.23355e-26
EF1501	Gene		hypothetical protein	OG1RF_11216	-	hypothetical protein	99.686	318	99.0654	2.59e-167	582	1456070	1456390	320	+	1271846	1272235	390	+	1.1205	5.30177e-09	3.72155e-07	2.07231	2.3487e-27	7.63327e-25
EF1502	Gene		beta-lactamase, putative	OG1RF_11219	-	beta-lactamase	99.573	936	99.3631	0	1707	1456539	1457480	941	-	1274090	1275037	948	-	-0.207332	0.604595	0.772811	-1.69527	2.91147e-05	0.000255048
EF1503	Gene		fructose-1,6-bisphosphatase, putative	OG1RF_11220	fbp	fructose-1,6-bisphosphatase	99.362	1881	100	0	3408	1457575	1459455	1880	-	1275132	1277012	1881	-	0.467215	0.303875	0.509213	-0.553623	0.22716	0.397453
EF1504	Gene	lysA	diaminopimelate decarboxylase	OG1RF_11221	lysA	diaminopimelate decarboxylase	98.685	1293	100	0	2294	1459653	1460963	1310	+	1277210	1278520	1311	+	0.706359	0.0165188	0.0702745	-0.0272001	0.926185	0.959997
EF1505	Gene		conserved hypothetical protein	OG1RF_11222	-	family S9 peptidase	99.099	999	100	0	1796	1461109	1462101	992	+	1278660	1279658	999	+	-0.821773	0.0389329	0.128774	-0.428395	0.283534	0.463016
EF1506	Gene		hypothetical protein	OG1RF_11223	-	hypothetical protein	99.064	534	100	0	959	1462117	1462650	533	-	1279674	1280207	534	-	0.976318	0.421998	NA	-0.247649	0.833704	0.913532
EF1509	Gene		conserved hypothetical protein	OG1RF_11225	-	hypothetical protein	98.516	539	99.8148	0	952	1463984	1464523	539	+	1281561	1282100	540	+	0.575865	0.0567379	0.168678	0.316745	0.295542	0.474092
EF1510	Gene		conserved hypothetical protein	OG1RF_11226	yitW	N-6 adenine-specific DNA methylase YitW	99.71	345	100	0	632	1464621	1464965	344	-	1282198	1282542	345	-	0.364623	0.164242	0.347604	0.319903	0.222883	0.391975
EF1511	Gene		mandelate racemase/muconate lactonizing enzyme family protein	OG1RF_11227	clcB	L-alanine-DL-glutamate epimerase	99.718	1065	100	0	1951	1465241	1466305	1064	+	1282818	1283882	1065	+	0.819404	0.248303	NA	0.350526	0.604101	0.760096
EF1512	Gene		conserved hypothetical protein	OG1RF_11228	-	transglutaminase domain protein	99.564	1377	100	0	2510	1466322	1467698	1376	+	1283899	1285275	1377	+	0.565762	0.121218	0.283627	0.0752345	0.835703	0.915145
EF1513	Gene		pheromone binding protein	OG1RF_11229	-	oligopeptide ABC superfamily ATP binding cassette transporter, binding protein	98.911	1653	100	0	2953	1467716	1469368	1652	+	1285293	1286945	1653	+	0.219919	0.519306	0.708435	0.225791	0.502638	0.677619
EF1516	Gene		PTS system, IIABC components	OG1RF_11231	ptsG	PTS family glucose porter, IICBA component	98.899	1998	100	0	3568	1470548	1472545	1997	+	1288125	1290122	1998	+	-0.0607965	0.867349	0.931092	-1.29681	0.000372325	0.00218028
EF1518	Gene		conserved hypothetical protein	OG1RF_11239	-	transposon family protein	99.353	618	98.0952	0	1120	1472772	1473389	617	+	1295400	1296017	618	+	1.66095	4.89437e-06	0.000122456	1.33795	0.000233068	0.00145388
EF1519	Gene		cation-transporting ATPase, E1-E2 family	OG1RF_11240	-	E1-E2 family cation-transporting ATPase	99.016	2337	100	0	4189	1473518	1475854	2336	+	1296146	1298482	2337	+	0.88226	5.20167e-05	0.000894191	0.231484	0.28847	0.468352
EF1521	Gene	dnaG	DNA primase	OG1RF_11241	dnaG	DNA primase	99.47	1887	100	0	3430	1476171	1478057	1886	+	1298799	1300685	1887	+	0.18063	0.234674	0.437978	-0.0649547	0.669249	0.808271
EF1522	Gene	sigA	RNA polymerase sigma-43 factor	OG1RF_11242	rpoD	RNA polymerase sigma factor rpoD	99.91	1107	100	0	2039	1478166	1479272	1106	+	1300794	1301900	1107	+	0.211966	0.187818	0.380607	-0.0566486	0.724993	0.846036
EF1523	Gene		conserved domainl protein	OG1RF_11243	-	hypothetical protein	99.229	2076	100	0	3746	1479424	1481499	2075	+	1302052	1304127	2076	+	1.14461	2.08728e-06	5.73322e-05	0.745164	0.00202303	0.00919558
EF1524	Gene		conserved hypothetical protein	OG1RF_11244	-	S1 RNA binding domain protein	98.866	882	100	0	1574	1481573	1482454	881	+	1304201	1305082	882	+	1.06253	2.03666e-06	5.65564e-05	0.710595	0.00150979	0.00711134
EF1525	Gene		transcriptional regulator, Fur family	OG1RF_11245	fur	ferric uptake regulation protein	100	450	100	0	832	1482570	1483019	449	+	1305198	1305647	450	+	0.606166	0.000936429	0.00824514	0.224475	0.220729	0.389241
EF1526	Gene	gap-1	glyceraldehyde 3-phosphate dehydrogenase	OG1RF_11246	gap	glyceraldehyde-3-phosphate dehydrogenase	99.11	1011	100	0	1818	1483070	1484080	1010	-	1305698	1306708	1011	-	-0.139992	0.708372	0.841587	0.838293	0.0251459	0.0745658
EF1527	Gene		GTP-binding protein	OG1RF_11247	cgtA	obg family GTPase CgtA	98.937	1317	100	0	2355	1484368	1485684	1316	+	1306996	1308312	1317	+	0.0963664	0.748224	0.866131	-0.45412	0.130363	0.268152
EF1528	Gene		hypothetical protein	OG1RF_11248	-	hypothetical protein	99.67	303	100	5.32e-159	555	1485823	1486125	302	+	1308451	1308753	303	+	-0.581291	0.0890157	0.227675	0.595473	0.0604792	0.152252
EF1529	Gene		PTS system, IIC component, putative	OG1RF_11249	-	PTS family porter component IIC	99.153	1299	100	0	2338	1486152	1487450	1298	+	1308780	1310078	1299	+	0.0407239	0.901461	0.946797	0.169861	0.599115	0.756864
EF1533	Gene		conserved hypothetical protein	OG1RF_11252	-	hypothetical protein	99.733	375	99.2063	0	688	1488357	1488731	374	+	1310985	1311359	375	+	0.374031	0.35829	0.566229	-0.53245	0.191005	0.353512
EF1534	Gene		peptidyl-prolyl cis-trans isomerase, cyclophilin-type	OG1RF_11253	tig2	peptidylprolyl isomerase	99.6	750	100	0	1369	1488775	1489524	749	-	1311403	1312200	798	-	1.47156	6.28217e-09	4.13541e-07	1.22093	1.36712e-06	1.72215e-05
EF1535	Gene		conserved hypothetical protein	OG1RF_11254	-	outer surface protein	99.542	1092	100	0	1989	1489706	1490797	1091	+	1312307	1313425	1119	+	0.783371	0.00210924	0.0155395	0.772674	0.00230295	0.0102529
EF1536	Gene		conserved hypothetical protein	OG1RF_11255	-	cell surface hydrolase	100	930	100	0	1718	1490992	1491921	929	+	1313620	1314549	930	+	0.614552	0.108793	0.261214	0.436899	0.253091	0.426945
EF1537	Gene		integrase/recombinase XerD, putative	OG1RF_11256	xerD	tyrosine recombinase XerD	99.439	891	100	0	1618	1492090	1492980	890	+	1314718	1315608	891	+	-0.190357	0.248409	0.449007	-0.291284	0.0812643	0.188649
EF1538	Gene	scpA	segregation and condensation protein A	OG1RF_11257	scpA	segregation and condensation protein A	98.994	795	100	0	1424	1493054	1493839	785	+	1315673	1316467	795	+	-0.0809376	0.72104	0.850081	-0.181041	0.427782	0.606849
EF1539	Gene	scpB	segregation and condensation protein B	OG1RF_11258	scpB	segregation and condensation protein B	99.67	606	100	0	1109	1493836	1494441	605	+	1316464	1317069	606	+	-0.0892071	0.642941	0.799844	-0.063789	0.743315	0.859095
EF1540	Gene		hypothetical protein	-	-	-	-	-	-	-	-	1494445	1495161	716	+	-	-	-	-	-0.153718	0.423409	0.630509	-0.318665	0.0991268	0.221113
EF1541	Gene		conserved hypothetical protein	OG1RF_11260	-	brp/Blh family beta-carotene 15,15'-monooxygenase	99.505	606	100	0	1103	1495564	1496169	605	+	1318132	1318797	666	+	-0.0918192	0.671853	0.82018	0.144215	0.505925	0.680852
EF1542	Gene		conserved hypothetical protein	OG1RF_11261	-	hypothetical protein	98.792	1407	100	0	2505	1496425	1497756	1331	+	1318978	1320384	1407	+	0.883721	0.000495281	0.00498636	1.21766	1.42275e-06	1.78531e-05
EF1543	Gene	fer	ferredoxin	OG1RF_11262	fer	ferredoxin	99.087	219	94.8052	3.29e-110	392	1497779	1497997	218	-	1320403	1320624	222	-	-0.103858	0.797191	0.891767	0.939425	0.0205544	0.0635055
EF1544	Gene		conserved hypothetical protein	OG1RF_11263	-	hypothetical protein	98.164	1035	100	0	1807	1498033	1499067	1034	+	1320660	1321694	1035	+	0.265705	0.197007	0.391353	-0.0159387	0.938295	0.967161
EF1545	Gene	recQ-1	ATP-dependent DNA helicase RecQ	OG1RF_11264	recQ	ATP-dependent helicase RecQ	98.614	1443	100	0	2555	1499068	1500510	1442	+	1321695	1323137	1443	+	0.232496	0.13816	0.312281	0.242108	0.12499	0.260246
EF1546	Gene		LysM domain protein	OG1RF_11265	-	LysM domain protein	100	627	100	0	1158	1500586	1501212	626	+	1323213	1323839	627	+	0.578874	0.00399518	0.0242688	0.751893	0.000184905	0.00119472
EF1547	Gene	cmk	cytidylate kinase	OG1RF_11266	cmk	cytidylate kinase	99.559	681	100	0	1242	1501449	1502129	680	+	1324076	1324756	681	+	1.1498	0.000130937	0.00185075	1.12566	0.000179584	0.00117137
EF1548	Gene		ribosomal protein S1	OG1RF_11267	rpsA	30S ribosomal protein S1	99.752	1212	100	0	2222	1502243	1503454	1211	+	1324870	1326081	1212	+	0.552183	0.0296624	0.106624	0.569843	0.0248085	0.0739703
EF1549	Gene		GTPase, putative	OG1RF_11268	engA	ribosome-associated GTPase EngA	99.161	1311	100	0	2361	1503628	1504938	1310	+	1326255	1327565	1311	+	-0.0657805	0.845187	0.919805	-0.935728	0.00552379	0.0215773
EF1550	Gene	hup	DNA-binding protein HU	OG1RF_11269	hup	DNA-binding protein HU	100	276	100	1.06e-145	510	1505186	1505461	275	+	1327813	1328088	276	+	0.673544	0.00322719	0.0206458	0.0270513	0.905843	0.951337
EF1552	Gene		hypothetical protein	OG1RF_11270	-	hypothetical protein	98.751	1041	100	0	1851	1505768	1506808	1040	+	1328395	1329435	1041	+	-0.125271	0.71087	0.843365	0.759525	0.0249849	0.0742239
EF1553	Gene		TPR domain protein	OG1RF_11271	-	tetratricopeptide repeat family protein	98.995	1194	100	0	2139	1506818	1508074	1256	+	1329445	1330701	1257	+	0.1439	0.620637	0.78614	0.791985	0.00654969	0.0249549
EF1554	Gene		conserved hypothetical protein	OG1RF_11272	-	IDEAL domain protein	98.704	540	100	0	959	1508084	1508623	539	+	1330711	1331250	540	+	0.150465	0.640071	0.797926	0.844753	0.00897584	0.032404
EF1555	Gene		YitT family protein	OG1RF_11273	-	YitT family protein	99.661	884	99.887	0	1616	1508661	1509545	884	-	1331288	1332172	885	-	-0.881343	0.014093	0.0619358	-0.780465	0.031127	0.0886615
EF1556	Gene		conserved hypothetical protein	OG1RF_11274	ypjD	MazG family protein	100	351	100	0	649	1509669	1510019	350	+	1332296	1332646	351	+	-0.366755	0.0573017	0.169557	-0.761829	0.000102493	0.000751921
EF1557	Gene	dapB	dihydrodipicolinate reductase	OG1RF_11275	dapB	dihydrodipicolinate reductase	99.231	780	100	0	1408	1510012	1510791	779	+	1332639	1333418	780	+	-0.318278	0.0244267	0.0933831	-0.787478	4.21736e-08	7.25208e-07
EF1558	Gene	papS	poly A polymerase	OG1RF_11276	cca	tRNA adenylyltransferase	99.099	1221	100	0	2194	1510788	1512008	1220	+	1333361	1334635	1275	+	-0.427903	0.00347388	0.0219463	-0.636095	1.60571e-05	0.000150826
EF1559	Gene		conserved hypothetical protein	OG1RF_11277	-	hypothetical protein	100	375	100	0	693	1512008	1512382	374	+	1334635	1335009	375	+	-0.308385	0.0739391	0.202431	-0.689203	8.5315e-05	0.000643327
EF1560	Gene		hypothetical protein	OG1RF_11278	-	hypothetical protein	99.781	456	100	0	837	1512472	1512927	455	+	1335099	1335554	456	+	-0.088518	0.779138	0.882471	0.403278	0.201469	0.366615
EF1561	Gene	aroE	shikimate 5-dehydrogenase	OG1RF_11280	aroE	shikimate dehydrogenase	98.962	867	100	0	1552	1513416	1514282	866	+	1336042	1336908	867	+	0.459632	0.209293	0.406834	-1.04818	0.00432326	0.0175632
EF1562	Gene		phospho-2-dehydro-3-deoxyheptonate aldolase, putative	OG1RF_11281	aroF	phospho-2-dehydro-3-deoxyheptonate aldolase	99.903	1026	100	0	1890	1514319	1515344	1025	+	1336945	1337970	1026	+	0.562528	0.184558	0.376241	-0.514728	0.22499	0.395039
EF1563	Gene	aroB	3-dehydroquinate synthase	OG1RF_11282	aroB	3-dehydroquinate synthase	99.257	1077	100	0	1945	1515367	1516443	1076	+	1337993	1339069	1077	+	0.390248	0.384719	0.593883	-0.48658	0.278465	0.456852
EF1564	Gene	aroC	chorismate synthase	OG1RF_11283	aroC	chorismate synthase	99.057	1167	100	0	2095	1516445	1517611	1166	+	1339071	1340237	1167	+	0.414396	0.372693	0.5805	-0.555892	0.231762	0.401901
EF1565	Gene		prephenate dehydrogenase	OG1RF_11284	tyrA	prephenate dehydrogenase	99.087	1095	100	0	1967	1517645	1518739	1094	+	1340259	1341365	1107	+	0.237749	0.597418	0.767892	-0.71658	0.111478	0.240732
EF1566	Gene	aroA	3-phosphoshikimate 1-carboxyvinyltransferase	OG1RF_11285	aroA	3-phosphoshikimate 1-carboxyvinyltransferase	98.679	1287	100	0	2283	1518746	1520032	1286	+	1341372	1342658	1287	+	0.0405563	0.927942	0.958683	-1.09881	0.0143225	0.0475951
EF1567	Gene	aroK	shikimate kinase	OG1RF_11286	aroK	shikimate kinase	99.408	507	100	0	920	1520052	1520558	506	+	1342678	1343184	507	+	-0.106461	0.811072	0.90131	-1.337	0.00273523	0.0118844
EF1568	Gene		prephenate dehydratase	OG1RF_11287	pheA	prephenate dehydratase	98.115	849	100	0	1480	1520566	1521414	848	+	1343192	1344040	849	+	-0.252334	0.533415	0.717688	-1.40378	0.000542426	0.00299301
EF1570	Gene		DegV family protein	OG1RF_11289	-	DegV family protein	99.176	849	100	0	1530	1522806	1523654	848	+	1345432	1346280	849	+	0.987165	0.000320935	0.00358851	0.111785	0.683893	0.817452
EF1571	Gene		hypothetical protein	OG1RF_11290	-	hypothetical protein	100	195	100	7.69e-101	361	1523848	1524042	194	+	1346474	1346668	195	+	1.04428	0.0317429	0.0437542	0.749305	0.12448	0.259979
EF1572	Gene		hypothetical protein	OG1RF_11291	-	hypothetical protein	99.79	477	100	0	876	1524054	1524530	476	+	1346680	1347156	477	+	1.07776	0.0355116	0.042215	0.540825	0.292026	0.470775
EF1573	Gene		hypothetical protein	OG1RF_11292	-	hypothetical protein	100	333	100	2.65e-177	616	1524608	1524940	332	+	1347234	1347566	333	+	1.01942	0.0313577	0.045493	0.372789	0.431985	0.611074
EF1574	Gene		Na+/H+ antiporter, putaive	OG1RF_11293	-	CPA1 family monovalent cation:proton (H+) antiporter-1	98.491	2055	100	0	3624	1524976	1527030	2054	+	1347602	1349656	2055	+	0.744181	0.00736264	0.0382827	-0.466043	0.093664	0.210809
EF1575	Gene		ABC transporter, ATP-binding protein	OG1RF_11294	-	ABC superfamily ATP binding cassette transporter, ABC protein	99.262	1896	100	0	3424	1527141	1529030	1889	+	1349761	1351656	1896	+	0.227682	0.246555	0.446947	-0.568219	0.00403487	0.0166413
EF1576	Gene	thyA	thymidylate synthase	OG1RF_11295	thyA	thymidylate synthase	99.156	948	100	0	1707	1529048	1529995	947	+	1351674	1352621	948	+	0.137529	0.412873	0.620041	-0.201019	0.234092	0.404466
EF1577	Gene	folA	dihydrofolate reductase	OG1RF_11296	folA	dihydrofolate reductase	98.99	495	100	0	887	1530013	1530507	494	+	1352639	1353133	495	+	0.245862	0.289203	0.494463	-0.13505	0.560471	0.724267
EF1578	Gene		iron-sulfur cluster-binding protein, putative	OG1RF_11297	-	iron-sulfur cluster-binding protein	99.316	1170	100	0	2117	1530531	1531700	1169	+	1353157	1354326	1170	+	0.0485865	0.820531	0.908227	-0.15192	0.478155	0.654144
EF1580	Gene		conserved hypothetical protein	OG1RF_11299	-	protein of hypothetical function DUF896	99.588	243	100	9.46e-126	444	1532485	1532727	242	+	1355111	1355353	243	+	-0.551288	0.000477333	0.00484426	-0.378793	0.016969	0.0544415
EF1581	Gene		hypothetical protein	-	-	-	-	-	-	-	-	1532799	1534794	1995	+	-	-	-	-	-0.443594	0.0291927	0.105247	-0.529363	0.00927029	0.0332177
EF1582	Gene		major facilitator family transporter	OG1RF_11301	-	major facilitator family transporter	98.825	1191	100	0	2122	1534846	1536036	1190	-	1357470	1358660	1191	-	-0.669467	0.261248	0.463852	-1.63738	0.00666766	0.0253336
EF1583	Gene		N-acetylmuramoyl-L-alanine amidase, family 4	OG1RF_11302	amiD3	N-acetylmuramoyl-L-alanine amidase	100	861	100	0	1591	1536391	1537251	860	+	1359015	1359875	861	+	0.329959	0.196495	0.391353	-0.218067	0.393456	0.577501
EF1584	Gene	cysK	cysteine synthase A	OG1RF_11303	srpG2	cysteine synthase	99.464	933	100	0	1696	1537480	1538412	932	+	1360104	1361036	933	+	0.570036	0.0203558	0.08152	1.18286	1.49491e-06	1.86148e-05
EF1586	Gene	nox	NADH oxidase	OG1RF_11305	ndh	NADH dehydrogenase	99.478	1341	100	0	2438	1539292	1540632	1340	+	1361895	1363256	1362	+	1.25309	0.000384911	0.00417455	1.45476	3.75971e-05	0.000315738
EF1587	Gene		MutT/nudix family protein	OG1RF_11306	-	MutT/NUDIX family protein	98.255	573	100	0	1003	1540680	1541288	608	-	1363307	1363915	609	-	1.69409	4.86111e-05	0.000851379	2.01704	1.30933e-06	1.66875e-05
EF1589	Gene		acetyltransferase, GNAT family	OG1RF_11307	-	GNAT family acetyltransferase	100	471	94.012	0	870	1541465	1541965	500	+	1364123	1364593	471	+	1.08026	0.00405416	0.0244508	0.761666	0.038406	0.105213
EF1590	Gene		protease synthase and sporulation negative regulatory protein pai 1, putative	OG1RF_11308	-	N-acetyltransferase	100	528	100	0	976	1541985	1542512	527	+	1364613	1365140	528	+	1.32858	0.000128519	0.00185075	1.94712	1.25451e-08	2.37801e-07
EF1591	Gene		transcriptional regulator, AraC family	OG1RF_11309	-	AraC family transcriptional regulator	100	819	100	0	1513	1542567	1543385	818	-	1365195	1366013	819	-	-0.383084	0.353884	0.563838	0.17536	0.686758	0.819069
EF1592	Gene		ABC transporter, ATP-binding/permease protein	OG1RF_11310	-	multidrug ABC superfamily ATP binding cassette transporter, ABC protein	99.886	1749	100	0	3219	1543522	1545270	1748	+	1366150	1367898	1749	+	-0.267363	0.53787	0.72085	-0.0219377	0.958622	0.980333
EF1593	Gene		ABC transporter, ATP-binding/permease protein	OG1RF_11311	-	ABC superfamily ATP binding cassette transporter, ABC/membrane protein	99.101	1779	100	0	3197	1545263	1547041	1778	+	1367891	1369669	1779	+	-0.00281758	0.994313	0.9951	-0.0462748	0.905666	0.951337
EF1595	Gene		MutT/nudix family protein	OG1RF_11312	-	MutT/NUDIX family protein	99.765	426	100	0	782	1547130	1547555	425	+	1369743	1370183	441	+	0.398193	0.319337	0.524685	-0.973939	0.021243	0.065132
EF1596	Gene		lipoprotein, putative	OG1RF_11313	-	putative lipoprotein	99.011	1011	100	0	1812	1547695	1548705	1010	+	1370323	1371333	1011	+	0.349474	0.388835	0.598044	-0.722476	0.0758472	0.179536
EF1597	Gene	katA	catalase/peroxidase	OG1RF_11314	katA	catalase	98.817	1437	100	0	2560	1549008	1550444	1436	+	1371636	1373072	1437	+	1.24038	0.00902987	0.0447604	3.75769	2.09758e-15	1.66272e-13
EF1598	Gene	phrB	deoxyribodipyrimidine photolyase	OG1RF_11315	phrB	deoxyribodipyrimidine photolyase	99.093	1434	100	0	2577	1550657	1552090	1433	-	1373285	1374718	1434	-	0.854192	2.69789e-06	7.17639e-05	0.883034	1.50809e-06	1.87072e-05
EF1599	Gene		TPR domain transcriptional regulator, Cro/CI family	OG1RF_11316	-	cro/CI family TPR domain transcriptional regulator	99.173	846	100	0	1524	1552223	1553068	845	-	1374852	1375733	882	-	1.59966	3.1258e-05	0.000572383	0.563538	0.141482	0.284676
EF1601	Gene		PTS system, IIABC components	OG1RF_11317	scrA	PTS family beta-glucosides porter, IIABC component	98.86	1929	100	0	3441	1553377	1555305	1928	-	1376006	1377934	1929	-	0.920996	0.00674737	0.0360478	-0.307375	0.369169	0.552648
EF1602	Gene		glycosyl hydrolase, family 13	OG1RF_11318	malL2	oligo-1,6-glucosidase	99.223	1674	100	0	3020	1555322	1556995	1673	-	1377951	1379624	1674	-	1.7984	8.3887e-05	0.000734636	-0.132181	0.775315	0.879648
EF1603	Gene	scrB-1	sucrose-6-phosphate dehydrogenase	OG1RF_11319	scrB	sucrose-6-phosphate dehydrogenase	99.452	1461	100	0	2654	1557238	1558698	1460	+	1379855	1381327	1473	+	0.910522	0.00123632	0.0103651	0.571131	0.0465901	0.122308
EF1604	Gene	scrR-1	sucrose operon repressor ScrR	OG1RF_11320	scrR	sucrose operon repressor ScrR	99.286	981	100	0	1773	1558717	1559697	980	+	1381346	1382326	981	+	0.276561	0.11842	0.278256	0.286651	0.105812	0.2322
EF1605	Gene		hypothetical protein	OG1RF_11321	-	hypothetical protein	100	162	100	1.38e-82	300	1559757	1559918	161	-	1382386	1382547	162	-	-0.7609	0.126128	0.292678	0.503639	0.333642	0.514646
EF1606	Gene		glycosyl hydrolase, family 1	OG1RF_11322	yckE2	beta-glucosidase	99.149	1410	100	0	2538	1560028	1561437	1409	-	1382657	1384066	1410	-	0.149904	0.549201	0.72852	-0.130854	0.601421	0.758138
EF1607	Gene		hypothetical protein	-	-	-	-	-	-	-	-	1561437	1563316	1879	-	-	-	-	-	0.444635	0.21066	0.407208	0.0140761	0.968395	0.984577
EF1608	Gene		cardiolipin synthetase, putative	OG1RF_11324	cls2	cardiolipin synthetase	99.247	1461	100	0	2638	1563599	1565059	1460	-	1386228	1387688	1461	-	-0.604591	9.0701e-08	3.95175e-06	0.341675	0.00254287	0.0111529
EF1609	Gene		conserved hypothetical protein	OG1RF_11325	-	integral membrane protein	98.732	552	100	0	981	1565240	1565791	551	+	1387869	1388420	552	+	-0.898699	0.00657544	0.0353535	-1.02691	0.0021631	0.00973692
EF1610	Gene		conserved domain protein	OG1RF_11326	-	hypothetical protein	99.435	885	100	0	1607	1565850	1566734	884	-	1388479	1389363	885	-	0.524655	0.0791934	0.212218	-0.0682799	0.819743	0.904948
EF1611	Gene	ppaC	inorganic pyrophosphatase, manganese-dependent	OG1RF_11327	ppaC	inorganic diphosphatase	99.461	927	100	0	1685	1566806	1567732	926	-	1389435	1390361	927	-	0.398445	0.0500654	0.154853	0.0501048	0.805596	0.89972
EF1612	Gene	pflA	pyruvate formate-lyase activating enzyme	OG1RF_11328	pflA	pyruvate formate-lyase activating enzyme	99.739	765	100	0	1402	1567828	1568592	764	-	1390457	1391221	765	-	0.77826	0.0145477	0.0632739	0.225408	0.479377	0.654672
EF1613	Gene	pflB	formate acetyltransferase	OG1RF_11329	pflB	formate acetyltransferase	99.644	2247	100	0	4106	1568669	1570915	2246	-	1391298	1393544	2247	-	1.02573	0.000167256	0.00221286	0.409723	0.132759	0.271021
EF1614	Gene	parC	DNA topoisomerase IV, A subunit	OG1RF_11330	gyrA2	DNA topoisomerase (ATP-hydrolyzing) subunit A	99.391	2463	100	0	4466	1571205	1573667	2462	-	1393834	1396305	2472	-	0.357997	0.0539825	0.163592	-0.179426	0.334772	0.515643
EF1615	Gene	parE	DNA topoisomerase IV, B subunit	OG1RF_11331	parE	DNA topoisomerase (ATP-hydrolyzing) ParE	99.077	2058	100	0	3696	1573680	1575737	2057	-	1396309	1398366	2058	-	0.449463	0.0351752	0.120444	-0.254714	0.233327	0.403573
EF1616	Gene		CoA-binding domain protein	OG1RF_11332	-	CoA-binding domain protein	98.834	429	100	0	765	1575942	1576370	428	-	1398571	1398999	429	-	-0.41535	0.128363	0.297317	0.327381	0.231126	0.40126
EF1617	Gene		conserved hypothetical protein	OG1RF_11333	eutQ	ethanolamine utilization protein EutQ	99.324	444	100	0	804	1576458	1576901	443	-	1399087	1399530	444	-	0.248971	0.65699	NA	-0.434367	0.40862	0.589966
EF1618	Gene	eutH	ethanolamine utilization protein EutH	OG1RF_11334	eutH	ethanolamine utilization protein EutH	99.273	1101	100	0	1989	1576914	1578014	1100	-	1399543	1400643	1101	-	-0.196594	0.681534	NA	0.0491155	0.914254	0.95357
EF1619	Gene		carbon dioxide concentrating mechanism protein CcmL, putative	OG1RF_11335	eutN	ethanolamine utilization protein EutN	99.242	264	100	1.02e-135	477	1578027	1578290	263	-	1400656	1400919	264	-	-0.0262518	0.976322	NA	-0.728807	0.415981	0.596093
EF1620	Gene		hypothetical protein	OG1RF_11336	-	ethanolamine utilization protein	99.333	600	100	0	1086	1578303	1578902	599	-	1400932	1401531	600	-	-0.692018	0.333827	NA	-0.38893	0.593477	0.752263
EF1621	Gene		conserved hypothetical protein	OG1RF_11337	pduL	ethanolamine utilization protein	99.214	636	100	0	1147	1578917	1579552	635	-	1401546	1402181	636	-	0.473205	0.483066	NA	-0.723986	0.291374	0.470191
EF1622	Gene		conserved domain protein	OG1RF_11338	-	hypothetical protein	98.179	549	101.105	0	953	1579556	1580119	563	-	1402185	1402754	570	-	0.0973689	0.89623	NA	-0.173202	0.819662	0.904948
EF1623	Gene		microcompartment protein	OG1RF_11339	rnc	ribonuclease III	99.656	291	100	2.39e-152	532	1580187	1580477	290	-	1402822	1403112	291	-	0.175136	0.807455	NA	-0.544918	0.477383	0.653811
EF1624	Gene		aldehyde dehydrogenase, putative	OG1RF_11340	-	acetaldehyde dehydrogenase	99.391	1479	100	0	2682	1580601	1582079	1478	-	1403236	1404714	1479	-	0.101537	0.837807	NA	-0.186178	0.700077	0.829778
EF1625	Gene		microcompartment protein family	OG1RF_11341	-	microcompartment protein	99.229	519	100	0	937	1582070	1582588	518	-	1404705	1405223	519	-	-0.812727	0.280398	NA	0.127417	0.86402	0.930282
EF1626	Gene	eutL	ethanolamine utilization protein EutL	OG1RF_11342	eutL	ethanolamine utilization protein EutL	99.847	654	100	0	1203	1582602	1583255	653	-	1405237	1405890	654	-	-0.567848	0.46286	NA	-0.0356376	0.964227	0.98306
EF1627	Gene	eutC	ethanolamine ammonia-lyase small subunit	OG1RF_11343	eutC	ethanolamine ammonia-lyase small subunit	99.232	912	100	0	1646	1583269	1584180	911	-	1405904	1406815	912	-	-0.470381	0.381972	NA	0.274631	0.605543	0.760732
EF1629	Gene	eutB	ethanolamine ammonia-lyase large subunit	OG1RF_11344	eutB	ethanolamine ammonia-lyase large subunit	99.194	1365	100	0	2460	1584198	1585562	1364	-	1406833	1408197	1365	-	0.0722986	0.888518	NA	0.48117	0.340547	0.521788
EF1630	Gene		hypothetical protein	-	-	-	-	-	-	-	-	1585580	1587028	1448	-	-	-	-	-	-0.113031	0.853649	NA	-1.00274	0.14009	0.282615
EF1632	Gene		sensor histidine kinase	OG1RF_11346	-	sensor histidine kinase	99.512	1434	100	0	2610	1587095	1588528	1433	-	1409730	1411163	1434	-	0.483032	0.0357391	0.121643	-0.302258	0.19242	0.354947
EF1633	Gene		response regulator	OG1RF_11347	-	response regulator	99.476	573	100	0	1042	1588529	1589101	572	-	1411164	1411745	582	-	0.566849	0.0671686	0.189436	-0.279999	0.372509	0.556367
EF1634	Gene		propanediol utilization protein PduU	OG1RF_11348	pduU	propanediol utilization protein PduU	100	348	100	0	643	1589129	1589458	329	-	1411764	1412111	348	-	0.782585	0.0333732	0.116484	-0.390569	0.296687	0.4751
EF1635	Gene		propanol dehydrogenase PduQ, putative	OG1RF_11349	pduQ	propanol dehydrogenase	100	1131	100	0	2089	1589636	1590766	1130	-	1412271	1413401	1131	-	0.470919	0.303607	0.509106	0.389259	0.38863	0.573732
EF1637	Gene		ATP:cob(I)alamin adenosyltransferase, putative	OG1RF_11350	-	ATP:cob(I)alamin adenosyltransferase	98.969	582	100	0	1042	1591253	1591834	581	-	1413888	1414469	582	-	-0.121934	0.79997	NA	-0.777751	0.116222	0.247524
EF1638	Gene	eutP	ethanolamine utilization protein, EutP	OG1RF_11351	eutP	ethanolamine utilization protein	99.324	444	100	0	804	1591831	1592274	443	-	1414466	1414996	531	-	0.133459	0.82377	NA	-0.0863526	0.887885	0.940863
EF1639	Gene		iron compound ABC transporter, ATP-binding protein	OG1RF_11352	-	ABC superfamily ATP binding cassette transporter, ABC protein	99.87	768	100	0	1413	1592416	1593183	767	-	1415051	1415818	768	-	-0.477001	0.102062	0.250643	-0.936813	0.00140549	0.00667812
EF1640	Gene		iron compound ABC transporter, permease protein	OG1RF_11353	-	iron (Fe) ABC superfamily ATP binding cassette transporter, membrane protein	98.611	1008	100	0	1784	1593180	1594187	1007	-	1415815	1416822	1008	-	-0.357332	0.102262	0.250731	-0.986011	7.98366e-06	8.08315e-05
EF1641	Gene		iron compound ABC transporter, iron compound-binding protein	OG1RF_11354	-	iron (Fe) ABC superfamily ATP binding cassette transporter, binding protein	98.75	960	100	0	1707	1594180	1595208	1028	-	1416815	1417843	1029	-	-0.164323	0.460618	0.661219	-1.2001	1.03969e-07	1.64029e-06
EF1643	Gene		conserved hypothetical protein TIGR00023	OG1RF_11355	plsY	acyl-phosphate glycerol 3-phosphate acyltransferase	99.366	631	96.4832	0	1142	1595692	1596345	653	+	1418327	1418956	630	+	-0.150993	0.588533	0.76025	-0.453111	0.101604	0.224787
EF1644	Gene		lacX protein, putative	OG1RF_11356	-	aldose epimerase	99.772	876	100	0	1607	1596364	1597239	875	-	1418998	1419873	876	-	1.42064	1.77561e-06	5.04152e-05	1.47762	6.68549e-07	9.09114e-06
EF1645	Gene	codY	transcriptional regulator CodY	OG1RF_11357	codY	GTP-sensing transcriptional pleiotropic repressor CodY	99.617	783	100	0	1430	1597273	1598055	782	-	1419907	1420689	783	-	1.44385	9.63535e-10	8.6959e-08	1.45991	6.19523e-10	1.53699e-08
EF1646	Gene	hslU	heat shock protein HslVU, ATPase subunit HslU	OG1RF_11358	hslU	ATP-dependent hsl protease ATP-binding subunit HslU	99.644	1404	100	0	2566	1598076	1599479	1403	-	1420710	1422113	1404	-	1.5727	5.62971e-07	1.93655e-05	1.41764	6.48909e-06	6.69509e-05
EF1647	Gene	hslV	heat shock protein HslV	OG1RF_11359	hslV	ATP-dependent protease HslVU	99.454	549	100	0	998	1599494	1600042	548	-	1422128	1422712	585	-	1.57638	1.28505e-07	5.32349e-06	1.13835	0.000138337	0.000954553
EF1648	Gene		site-specific recombinase, phage integrase family	OG1RF_11360	xerC	tyrosine recombinase XerC	98.778	900	100	0	1602	1600071	1600970	899	-	1422705	1423604	900	-	1.48373	1.27936e-05	0.00026284	0.984518	0.00379833	0.0158061
EF1649	Gene	gid	glucose-inhibited division protein	OG1RF_11361	trmFO	tRNA:M(5)U-54 methyltransferase	99.312	1308	100	0	2366	1601182	1602489	1307	-	1423816	1425123	1308	-	0.507727	0.139401	0.314524	0.0726363	0.832538	0.912563
EF1650	Gene	topA	DNA topoisomerase I	OG1RF_11362	topA	DNA topoisomerase TopA	99.615	2079	100	0	3795	1602597	1604675	2078	-	1425231	1427309	2079	-	0.493164	0.171659	0.359985	-0.128381	0.721897	0.844552
EF1651	Gene		abortive infection protein	OG1RF_11363	-	abortive infection protein	98.471	654	100	0	1153	1604860	1605513	653	-	1427494	1428147	654	-	0.54306	0.100684	0.248454	-0.275586	0.405903	0.588099
EF1652	Gene		DNA processing protein DprA, putative	OG1RF_11364	dprA	DNA protecting protein DprA	99.19	864	100	0	1557	1605604	1606467	863	-	1428238	1429101	864	-	-0.714011	0.0742845	NA	-0.486078	0.265535	0.441464
EF1653	Gene	rnhB	ribonuclease HII	OG1RF_11365	rnhB	ribonuclease H	99.479	768	100	0	1397	1606528	1607295	767	-	1429162	1429929	768	-	-0.282731	0.186892	0.379643	-1.23895	1.19807e-08	2.29043e-07
EF1654	Gene		GTPase of unknown function	OG1RF_11366	ylqF	ribosome biogenesis GTP-binding protein YlqF	99.413	852	100	0	1546	1607297	1608148	851	-	1429931	1430809	879	-	-0.319101	0.216374	0.414474	-1.17709	6.5604e-06	6.74725e-05
EF1655	Gene		2-dehydropantoate 2-reductase, putative	OG1RF_11367	panE	2-dehydropantoate 2-reductase	98.195	942	100	0	1646	1608424	1609365	941	-	1431058	1432092	1035	-	0.454522	0.248333	0.449007	0.927274	0.0167535	0.0539097
EF1657	Gene		membrane protein, putative	OG1RF_11369	-	regulatory protein	98.291	1053	100	0	1845	1610441	1611493	1052	-	1433076	1434128	1053	-	0.7854	0.496019	NA	2.2388	0.0529197	0.136175
EF1658	Gene	bkdC	branched-chain alpha-keto acid, E2 component, dihydrolipoamide acetyltransferase	OG1RF_11370	bkdC	branched-chain alpha-keto acid	98.845	1299	100	0	2316	1611637	1612935	1298	-	1434272	1435570	1299	-	-0.352593	0.711917	NA	1.76289	0.151156	0.297633
EF1659	Gene	bkdB	branched-chain alpha-keto acid dehydrogenase, E1 component, beta subunit	OG1RF_11371	bkdB	3-methyl-2-oxobutanoate dehydrogenase	99.291	987	100	0	1784	1612959	1613945	986	-	1435594	1436580	987	-	1.78646	0.283198	0.499742	-0.289299	0.870381	NA
EF1660	Gene	bkdA	branched-chain alpha-keto acid dehydrogenase, E1 component, alpha subunit	OG1RF_11372	bkdA	3-methyl-2-oxobutanoate dehydrogenase	99.094	993	100	0	1784	1613967	1614953	986	-	1436602	1437594	993	-	-0.0946613	0.975299	NA	-0.468325	0.876434	NA
EF1661	Gene	bkdD	branched-chain alpha-keto acid dehydrogenase, E3 component, dihydrolipoamide dehydrogenase	OG1RF_11373	lpd2	dihydrolipoyl dehydrogenase	98.227	1410	100	0	2466	1614970	1616388	1418	-	1437605	1439023	1419	-	1.15508	0.261181	0.494943	1.80161	0.151891	0.298276
EF1662	Gene	buk	butyrate kinase	OG1RF_11374	buk	butyrate kinase	99.261	1083	100	0	1956	1616385	1617467	1082	-	1439020	1440102	1083	-	-1.09055	0.445579	0.490904	0.689858	0.600783	NA
EF1663	Gene	ptb	branched-chain phosphotransacylase	OG1RF_11375	ptb	branched-chain phosphotransacylase	98.783	822	100	0	1463	1617486	1618307	821	-	1440121	1440942	822	-	1.35657	0.581699	NA	-0.481131	0.849826	NA
EF1664	Gene		conserved hypothetical protein	OG1RF_11376	-	hypothetical protein	99.42	1035	100	0	1879	1618590	1619624	1034	+	1441225	1442259	1035	+	0.53474	0.0133303	0.0593489	0.902923	2.06987e-05	0.000187383
EF1665	Gene		conserved hypothetical protein	OG1RF_11377	-	hypothetical protein	99.17	723	100	0	1303	1619684	1620406	722	-	1442319	1443041	723	-	-0.330354	0.398263	0.607021	-1.46603	0.000178824	0.00117137
EF1666	Gene		hypothetical protein	OG1RF_11378	-	hypothetical protein	99.428	699	100	0	1269	1620511	1621263	752	-	1443146	1443898	753	-	0.134774	0.967407	NA	0.303449	0.928794	NA
EF1667	Gene		short chain dehydrogenase family protein	OG1RF_11379	-	short chain dehydrogenase	99.245	795	100	0	1435	1621460	1622254	794	+	1444095	1444889	795	+	-0.658148	0.131211	0.301426	0.225369	0.606096	0.760839
EF1669	Gene		glyoxylase family protein	OG1RF_11381	-	glyoxylase	98.442	963	100	0	1696	1622822	1623784	962	+	1445433	1446419	987	+	-0.175939	0.620263	0.786061	0.54298	0.119996	0.253897
EF1670	Gene		phospholipase/carboxylesterase family protein	OG1RF_11382	-	phospholipase/carboxylesterase	99.171	603	100	0	1086	1623797	1624399	602	+	1446432	1447034	603	+	0.53861	0.241277	NA	0.736322	0.0792871	0.185329
EF1671	Gene		oxidoreductase, zinc-binding	OG1RF_11383	cryZ	putative NADPH:quinone reductase	98.726	942	100	0	1674	1624479	1625420	941	-	1447114	1448082	969	-	0.129909	0.737141	0.861816	0.106259	0.783696	0.885646
EF1672	Gene		permease protein, putative	OG1RF_11384	-	permease protein	99.455	1284	100	0	2333	1625538	1626821	1283	-	1448173	1449456	1284	-	0.510954	0.247516	0.448047	-0.296203	0.502689	0.677619
EF1673	Gene		ABC transporter, ATP-binding protein	OG1RF_11385	-	ABC superfamily ATP binding cassette transporter, ABC protein	99.413	681	100	0	1236	1626822	1627502	680	-	1449457	1450137	681	-	0.593034	0.290351	0.495754	-0.613895	0.273898	0.452092
EF1674	Gene		hypothetical protein	OG1RF_11387	-	brp/Blh family beta-carotene 15,15'-monooxygenase	97.404	732	100	0	1247	1627695	1628426	731	-	1450330	1451061	732	-	-0.293739	0.351438	0.560825	0.391457	0.214323	0.382231
EF1675	Gene		ABC transporter, ATP-binding protein	OG1RF_11388	-	ABC superfamily ATP binding cassette transporter, ABC protein	98.596	855	100	0	1513	1628428	1629282	854	-	1451063	1451917	855	-	-0.434895	0.157449	0.338615	0.343512	0.253705	0.427667
EF1677	Gene		lipoprotein, putative	OG1RF_11390	-	putative lipoprotein	100	444	100	0	821	1629796	1630245	449	-	1452431	1452880	450	-	-0.0619751	0.877352	0.935472	1.22371	0.00241562	0.0106523
EF1678	Gene		signal peptidase I	OG1RF_11391	sipV	signal peptidase I	99.459	555	100	0	1009	1630360	1630914	554	-	1452995	1453549	555	-	0.7345	0.000277134	0.00319724	1.28146	1.48106e-10	4.33643e-09
EF1679	Gene		carboxyl-terminal protease	OG1RF_11392	-	S41A family carboxy-terminal peptidase	99.651	1434	100	0	2621	1630932	1632374	1442	-	1453568	1455010	1443	-	0.785975	5.14921e-06	0.000126331	1.20073	2.63125e-12	1.1252e-10
EF1680	Gene		conserved hypothetical protein	OG1RF_11393	-	protein of hypothetical function DUF1250	99.543	219	100	1.85e-112	399	1632462	1632680	218	-	1455098	1455316	219	-	0.749107	0.000391805	0.00421316	1.65441	2.83332e-15	2.19245e-13
EF1681	Gene	msrA	peptide methionine sulfoxide reductase	OG1RF_11394	msrA2	peptide-methionine-(S)-S-oxide reductase	99.031	516	100	0	926	1632686	1633201	515	-	1455322	1455837	516	-	0.849371	0.000178754	0.00231647	1.3032	7.9179e-09	1.57872e-07
EF1682	Gene		conserved hypothetical protein	OG1RF_11395	-	hypothetical protein	99.535	645	100	0	1175	1633218	1633871	653	-	1455854	1456507	654	-	0.125151	0.70982	0.842828	1.14798	0.000625592	0.00336618
EF1683	Gene		Lipase/Acylhydrolase, putative	OG1RF_11396	-	GDSL family lipase/acylhydrolase	98.913	828	100	0	1480	1633864	1634763	899	-	1456500	1457399	900	-	0.420832	0.0349863	0.120123	1.19077	1.91649e-09	4.3254e-08
EF1684	Gene		DegV family protein, putative	OG1RF_11397	-	DegV family protein	99.644	843	100	0	1541	1634867	1635709	842	-	1457503	1458345	843	-	-0.246626	0.237861	0.440281	0.370029	0.0765447	0.18053
EF1685	Gene	hlyIII	hemolysin III	OG1RF_11398	hlyIII	hemolysin III	98.793	663	100	0	1181	1635841	1636494	653	+	1458468	1459130	663	+	1.42255	9.27081e-06	0.00020196	2.10826	4.55989e-11	1.5278e-09
EF1686	Gene		hypothetical protein	OG1RF_11399	-	hypothetical protein	99.495	198	100	7.82e-101	361	1636688	1636885	197	+	1459324	1459521	198	+	-0.237598	0.543694	0.724257	0.800854	0.0368212	0.101586
EF1687	Gene	apt	adenine phosphoribosyltransferase	OG1RF_11400	apt	adenine phosphoribosyltransferase	99.61	513	100	0	937	1636991	1637503	512	-	1459627	1460139	513	-	-0.211168	0.319888	0.525008	-1.13373	1.07585e-07	1.66501e-06
EF1688	Gene	recJ	single-stranded-DNA-specific exonuclease RecJ	OG1RF_11401	recJ	single-stranded-DNA-specific exonuclease RecJ	98.789	2313	100	0	4117	1637506	1639818	2312	-	1460142	1462454	2313	-	-0.383243	0.0074556	0.0386072	-0.551769	0.000123278	0.00088044
EF1689	Gene		hypothetical protein	OG1RF_11402	-	hypothetical protein	99.145	468	100	0	843	1639973	1640440	467	-	1462609	1463076	468	-	-0.287097	0.165287	0.349523	-0.0306655	0.882559	0.937052
EF1690	Gene		oxidoreductase, short-chain dehydrogenase/reductase family	OG1RF_11403	-	short-chain dehydrogenase/reductase family oxidoreductase	99.24	789	100	0	1424	1640457	1641245	788	-	1463093	1463881	789	-	-0.138998	0.354358	0.563894	0.109144	0.468409	0.644369
EF1691	Gene		metallo-beta-lactamase, AtsA/ElaC family	OG1RF_11404	rnz	ribonuclease Z	99.151	942	100	0	1696	1641246	1642187	941	-	1463882	1464823	942	-	0.0759489	0.680603	0.824885	0.18118	0.326917	0.507877
EF1692	Gene		conserved hypothetical protein	OG1RF_11405	-	hypothetical protein	99.118	567	100	0	1020	1642402	1642968	566	-	1465038	1465604	567	-	0.0943021	0.628992	0.789991	0.275788	0.158132	0.307741
EF1693	Gene		KH domain protein	OG1RF_11406	-	KH domain protein	99.578	237	100	1.99e-122	433	1643089	1643334	245	-	1465725	1465970	246	-	-0.801276	0.00164555	0.0128343	-1.97681	8.7699e-15	6.0024e-13
EF1694	Gene	rpsP	ribosomal protein S16	OG1RF_11407	rpsP	30S ribosomal protein S16	99.638	276	100	4.91e-144	505	1643346	1643621	275	-	1465982	1466275	294	-	-0.836588	2.5231e-06	6.78284e-05	-1.95339	9.26874e-28	3.34705e-25
EF1695	Gene		acetyltransferase, GNAT family	OG1RF_11408	-	GNAT family acetyltransferase	98.76	726	100	0	1291	1643768	1644571	803	-	1466404	1467207	804	-	0.358956	0.118517	0.278256	0.0212757	0.926326	0.959997
EF1698	Gene		NADPH-dependent FMN reductase domain protein	OG1RF_11409	-	NADPH-dependent FMN reductase domain protein	98.758	483	100	0	859	1644724	1645266	542	+	1467349	1467903	555	+	-0.652584	0.0623586	0.179681	-0.114121	0.744482	0.859344
EF1700	Gene	ffh	signal recognition particle protein	OG1RF_11411	ffh	signal recognition particle protein	99.648	1419	100	0	2593	1646214	1647632	1418	-	1468851	1470269	1419	-	0.39986	0.00319331	0.0205331	0.13742	0.311355	0.491918
EF1701	Gene		conserved hypothetical protein	OG1RF_11412	-	transcriptional regulator	99.705	339	100	5.8e-179	621	1647637	1647975	338	-	1470274	1470657	384	-	0.346045	0.220537	0.420539	-0.0403526	0.886878	0.940102
EF1702	Gene		conserved hypothetical protein	OG1RF_11413	-	hypothetical protein	98.28	465	100	0	815	1648059	1648523	464	-	1470696	1471160	465	-	0.468296	0.0282062	0.102705	0.248184	0.247585	0.419964
EF1704	Gene		sensory box histidine kinase	OG1RF_11415	-	sensor histidine kinase	98.761	1776	100	0	3158	1649393	1651168	1775	+	1472030	1473805	1776	+	-0.135254	0.495248	0.691432	0.167651	0.399492	0.583003
EF1705	Gene		phosphate-binding protein	OG1RF_11416	pstS	phosphate ABC superfamily ATP binding cassette transporter, binding protein	99.776	891	100	0	1635	1651210	1652100	890	-	1473847	1474737	891	-	0.413416	0.0947482	0.237528	1.33292	6.22551e-08	1.02751e-06
EF1706	Gene		aminotransferase, class I	OG1RF_11417	aspC2	aminotransferase	99.321	1179	100	0	2134	1652211	1653389	1178	-	1474848	1476026	1179	-	-0.00305869	0.989941	0.99283	0.0351358	0.884506	0.938506
EF1707	Gene		glycosyl hydrolase, family 38	OG1RF_11418	-	family 38 glycosyl hydrolase	98.959	2691	100	0	4815	1653551	1656241	2690	-	1476188	1478878	2691	-	0.519033	0.135759	0.308509	0.84451	0.0149949	0.0493752
EF1708	Gene		conserved hypothetical protein	OG1RF_11419	-	conserved protein UCP028846	99.147	1290	100	0	2322	1656253	1657542	1289	-	1478890	1480179	1290	-	0.626381	0.151228	0.330582	0.695113	0.111257	0.240417
EF1709	Gene		sugar-binding transcriptional regulator, GntR family	OG1RF_11420	-	GntR family sugar-binding transcriptional regulator	98.281	1047	100	0	1834	1657699	1658745	1046	+	1480336	1481382	1047	+	-0.386685	0.0939903	0.236097	0.936497	4.07386e-05	0.000339116
EF1711	Gene		carbonic anhydrase, putative	OG1RF_11422	cah	carbonate dehydratase	99.428	699	100	0	1269	1659882	1660580	698	-	1482379	1483092	714	-	0.423187	0.0928924	0.234037	0.347283	0.168656	0.323763
EF1712	Gene	pyrE	orotate phosphoribosyltransferase	OG1RF_11423	pyrE	orotate phosphoribosyltransferase	99.526	633	100	0	1153	1660778	1661410	632	-	1483275	1483952	678	-	-0.856551	0.0356898	0.121643	-1.42368	0.000493744	0.00275289
EF1713	Gene	pyrF	orotidine 5`-phosphate decarboxylase	OG1RF_11424	pyrF	orotidine-5'-phosphate decarboxylase	99.16	714	100	0	1286	1661412	1662125	713	-	1483909	1484622	714	-	-0.806591	0.0471884	0.1485	-1.46881	0.000313386	0.00188612
EF1714	Gene	pyrD-2	dihydroorotate dehydrogenase	OG1RF_11425	pyrDB	dihydroorotate oxidase	98.509	939	100	0	1657	1662115	1663053	938	-	1484612	1485550	939	-	-0.958803	0.0237217	0.0911661	-1.95749	4.1895e-06	4.53863e-05
EF1715	Gene	pyrDII	dihydroorotate dehydrogenase electron transfer subunit	OG1RF_11426	pyrK	dihydroorotate dehydrogenase electron transfer subunit	99.116	792	100	0	1424	1663050	1663841	791	-	1485547	1486338	792	-	-1.12126	0.0157939	0.0213585	-1.85752	6.69116e-05	0.000517768
EF1716	Gene	pyraB	carbamoyl-phosphate synthase, large subunit	OG1RF_11427	carB	carbamoyl-phosphate synthase, large subunit	98.963	3183	100	0	5696	1663949	1667131	3182	-	1486446	1489646	3201	-	-1.18262	0.00274731	0.0186125	-1.60296	4.95973e-05	0.000401973
EF1717	Gene	pyraA	carbamoyl-phosphate synthase, small subunit	OG1RF_11428	carA	carbamoyl-phosphate synthase, small subunit	99.259	1080	100	0	1951	1667131	1668210	1079	-	1489628	1490731	1104	-	-1.00124	0.0120346	0.0270322	-1.43009	0.00033849	0.00202595
EF1718	Gene	pyrC	dihydroorotase	OG1RF_11429	pyrC	dihydroorotase	99.922	1284	100	0	2366	1668213	1669496	1283	-	1490710	1491993	1284	-	-1.05741	0.0064658	0.0349873	-1.42026	0.000257143	0.0015858
EF1719	Gene	pyrB	aspartate carbamoyltransferase	OG1RF_11430	pyrB	aspartate carbamoyltransferase, catalytic subunit	99.892	927	100	0	1707	1669505	1670431	926	-	1492002	1492928	927	-	-0.989157	0.00561651	0.0312619	-1.2576	0.000435073	0.00246599
EF1720	Gene		uracil permease	OG1RF_11431	pyrP	NCS family uracil:cation symporter	98.985	1281	100	0	2294	1670445	1671725	1280	-	1492942	1494222	1281	-	-0.934541	0.00340959	0.021594	-1.36303	1.95937e-05	0.000179173
EF1721	Gene	pyrR	pyrimidine operon regulatory protein PyrR	OG1RF_11432	upp	uracil phosphoribosyltransferase	99.814	537	100	0	987	1671742	1672278	536	-	1494239	1494775	537	-	-0.967181	0.0146315	0.0635287	-1.45493	0.000244759	0.00151517
EF1722	Gene		hypothetical protein	-	-	-	-	-	-	-	-	1672620	1673525	905	-	-	-	-	-	0.226798	0.197148	0.391353	0.196688	0.263971	0.439726
EF1723	Gene	lspA	signal peptidase II	OG1RF_11434	lspA	signal peptidase II	98.765	486	100	0	865	1673512	1673988	476	-	1496008	1496493	486	-	0.0842582	0.641968	0.799139	0.253901	0.163316	0.314815
EF1724	Gene		CBS domain protein	OG1RF_11435	-	CBS domain protein	99.574	705	100	0	1286	1673994	1674698	704	-	1496490	1497194	705	-	0.213624	0.149609	0.328179	0.341752	0.0216242	0.0660513
EF1725	Gene	fhs	formate--tetrahydrofolate ligase	OG1RF_11436	fhs	formate--tetrahydrofolate ligase	99.102	1671	100	0	3003	1674803	1676473	1670	-	1497299	1498969	1671	-	0.482689	0.0167126	0.0707415	0.752223	0.00019278	0.00123333
EF1726	Gene		cold-shock domain family protein	OG1RF_11437	cspA2	cold shock protein CspA	99.034	207	100	3.8e-104	372	1676652	1676858	206	+	1499149	1499355	207	+	0.26643	0.455898	0.657565	0.669998	0.0612286	0.153189
EF1727	Gene	ebsa	ebsA protein	OG1RF_11438	ebsa	EbsA protein	99.784	462	100	0	848	1676963	1677424	461	-	1499460	1499921	462	-	1.46946	7.26545e-06	0.000168438	1.0686	0.00103827	0.00513104
EF1728	Gene	ebsB	EbsB protein	OG1RF_11439	rnhA	ribonuclease HI	99.51	408	100	0	743	1677525	1677932	407	+	1500022	1500429	408	+	0.63002	0.0833566	0.219648	0.540428	0.134835	0.274915
EF1730	Gene		EbsC protein	OG1RF_11440	ybaK	YbaK/ebsC protein	99.394	495	100	0	898	1678062	1678577	515	-	1500559	1501074	516	-	0.185615	0.396268	0.605789	0.487136	0.0262741	0.0774169
EF1731	Gene	aroD	3-dehydroquinate dehydratase, type I	OG1RF_11441	aroD	3-dehydroquinate dehydratase	98.819	762	100	0	1358	1678574	1679335	761	-	1501071	1501871	801	-	0.261189	0.117058	0.276411	0.287698	0.0851723	0.195625
EF1732	Gene		ABC transporter, ATP-binding/permease protein, MDR family	OG1RF_11442	mdlB	multidrug ABC superfamily ATP binding cassette transporter, ABC protein	99.776	1785	100	0	3275	1679491	1681275	1784	-	1501988	1503772	1785	-	-0.622338	0.00123873	0.0103651	-1.34295	6.37863e-12	2.52811e-10
EF1733	Gene		ABC transporter, ATP-binding/permease protein, MDR family	OG1RF_11443	mdlA	multidrug ABC superfamily ATP binding cassette transporter, ABC protein	99.144	1752	100	0	3153	1681275	1683026	1751	-	1503772	1505523	1752	-	-0.612053	0.000730667	0.00673924	-1.48055	8.01579e-16	6.67982e-14
EF1734	Gene		conserved hypothetical protein	OG1RF_11444	yneF	hypothetical protein	100	219	100	3.98e-114	405	1683224	1683442	218	-	1505721	1505939	219	-	-0.194175	0.538391	0.72085	-1.39798	1.16546e-05	0.000112396
EF1736	Gene	nfo	endonuclease IV	OG1RF_11445	nfo	deoxyribonuclease IV (phage-T(4)-induced)	99.105	894	100	0	1607	1683636	1684529	893	-	1506133	1507026	894	-	0.264471	0.212907	0.409138	-0.0679346	0.749861	0.862777
EF1737	Gene		hypothetical protein	OG1RF_11446	-	hypothetical protein	99.786	468	100	0	859	1684540	1685007	467	-	1507037	1507504	468	-	0.179773	0.445761	0.649993	0.0217842	0.926672	0.959997
EF1738	Gene		conserved hypothetical protein	OG1RF_11447	-	hypothetical protein	99.548	663	100	0	1208	1685007	1685669	662	-	1507504	1508166	663	-	0.257831	0.306728	0.513298	-0.0391215	0.877233	0.935063
EF1739	Gene	tryS-2	tyrosyl-tRNA synthetase	OG1RF_11449	tyrS2	tyrosine--tRNA ligase	99.525	1263	100	0	2300	1685850	1687112	1262	-	1508347	1509609	1263	-	-0.157932	0.399546	0.608225	-0.832056	9.52945e-06	9.50022e-05
EF1740	Gene		penicillin-binding protein 1B, putative	OG1RF_11450	pbp1B	penicillin-binding protein 1B	98.507	2412	100	0	4252	1687297	1689708	2411	+	1509794	1512205	2412	+	1.03302	4.19288e-06	0.000107024	0.756467	0.000750495	0.0039404
EF1741	Gene	ccpA	catabolite control protein A	OG1RF_11453	ccpA	catabolite control protein A	98.303	1002	100	0	1757	1689813	1690814	1001	-	1514365	1515366	1002	-	0.168758	0.478334	0.677551	-0.793234	0.000870226	0.00443993
EF1743	Gene	pepQ-2	proline dipeptidase	OG1RF_11454	pepQ2	xaa-Pro dipeptidase	99.457	1104	100	0	2006	1691029	1692132	1103	+	1515581	1516684	1104	+	-0.188866	0.580467	0.75416	0.339047	0.321129	0.502006
EF1744	Gene		general stress protein, putative	OG1RF_11455	-	general stress protein	100	588	100	0	1086	1692253	1692840	587	-	1516805	1517407	603	-	-0.125906	0.364207	0.572547	0.429428	0.00196896	0.0090511
EF1745	Gene		conserved hypothetical protein	OG1RF_11456	-	methyl-accepting chemotaxis family protein	99.306	432	100	0	782	1692856	1693287	431	-	1517408	1517902	495	-	-0.146647	0.50086	0.695807	0.181598	0.405229	0.58774
EF1746	Gene	galU	UTP-glucose-1-phosphate uridylyltransferase	OG1RF_11457	cap4C	UTP--glucose-1-phosphate uridylyltransferase	99.889	897	100	0	1652	1693465	1694361	896	-	1518017	1518913	897	-	0.888857	0.00403343	0.0243839	1.20876	9.25625e-05	0.000691559
EF1747	Gene	gpsA	glycerol-3-phosphate dehydrogenase (NAD(P)+)	OG1RF_11458	gpsA	glycerol-3-phosphate dehydrogenase (NAD(P)(+))	99.511	1023	100	0	1862	1694373	1695395	1022	-	1518925	1519947	1023	-	0.843497	0.000106449	0.00161076	1.01614	3.06462e-06	3.45834e-05
EF1748	Gene	lgt	prolipoprotein diacylglyceryl transferase	OG1RF_11459	lgt	prolipoprotein diacylglyceryl transferase	99.044	837	100	0	1502	1695464	1696297	833	-	1520015	1520851	837	-	0.351157	0.130791	0.300736	0.386872	0.0966244	0.216572
EF1749	Gene	hprK	HPr(Ser) serine kinase/phosphatase	OG1RF_11460	hprK	HPr(Ser) kinase/phosphatase	99.145	936	100	0	1685	1696315	1697250	935	-	1520866	1521801	936	-	0.424838	0.0178669	0.0743817	0.221137	0.218639	0.387234
EF1750	Gene		endo/excinuclease amino terminal domain protein	OG1RF_11461	-	endo/excinuclease amino domain protein	100	963	100	0	1779	1697460	1698422	962	+	1522011	1522973	963	+	0.412487	0.400278	NA	-0.765286	0.107577	0.234435
EF1751	Gene		membrane protein, putative	OG1RF_11462	-	membrane protein of hypothetical function	100	357	100	0	660	1698458	1698814	356	-	1523009	1523365	357	-	0.836377	0.0872353	0.225092	1.22559	0.0122114	0.0420413
EF1753	Gene		conserved hypothetical protein	OG1RF_11464	-	hypothetical protein	99.563	1602	100	0	2920	1699212	1700813	1601	-	1523763	1525448	1686	-	1.01063	0.0382122	0.0407709	1.45133	0.0029173	0.0124816
EF1754	Gene		PhoU family protein	OG1RF_11465	phoU	phosphate transport system regulatory protein PhoU	99.853	678	100	0	1247	1701023	1701700	677	-	1525574	1526251	678	-	0.175524	0.474852	0.673449	0.008005	0.97406	0.988045
EF1755	Gene		phosphate ABC transporter, ATP-binding protein	OG1RF_11466	pstB	ABC superfamily ATP binding cassette transporter, ABC protein	99.605	759	100	0	1386	1701715	1702566	851	-	1526266	1527024	759	-	0.289831	0.156436	0.338454	-0.0128046	0.950266	0.973941
EF1756	Gene		phosphate ABC transporter, ATP-binding protein	OG1RF_11467	pstB2	ABC superfamily ATP binding cassette transporter, ABC protein	99.877	810	100	0	1491	1702484	1703293	809	-	1527035	1527844	810	-	0.339964	0.053991	0.163592	-0.252174	0.154897	0.302716
EF1757	Gene		phosphate ABC transporter, permease protein	OG1RF_11468	pstA	phosphate ABC superfamily ATP binding cassette transporter, membrane protein	99.096	885	100	0	1591	1703310	1704194	884	-	1527861	1528745	885	-	0.2061	0.209272	0.406834	-0.416791	0.0117647	0.0408062
EF1758	Gene		phosphate ABC transporter, permease protein	OG1RF_11469	pstC	phosphate ABC superfamily ATP binding cassette transporter, membrane protein	99.457	921	100	0	1674	1704194	1705114	920	-	1528745	1529686	942	-	0.19595	0.181757	0.373414	-0.494682	0.000827014	0.00424612
EF1759	Gene		phosphate ABC transporter, phosphate-binding protein	OG1RF_11470	pstS2	phosphate ABC superfamily ATP binding cassette transporter, binding protein	99.181	855	100	0	1541	1705237	1706091	854	-	1529788	1530642	855	-	-0.119948	0.460786	0.661219	-0.578292	0.000436353	0.00246599
EF1760	Gene		cell division ABC transporter, permease protein FtsX, putative	OG1RF_11472	ftsX	cell division protein FtsX	99.096	885	100	0	1591	1706267	1707151	884	-	1530818	1531702	885	-	0.559685	0.00324407	0.0207014	0.340943	0.0727533	0.174372
EF1761	Gene	ftsE	cell division ATP-binding protein FtsE	OG1RF_11473	ftsE	ABC superfamily ATP binding cassette transporter, ABC protein	99.709	687	100	0	1258	1707144	1707830	686	-	1531695	1532381	687	-	0.573107	0.00416836	0.0249018	0.42001	0.0355538	0.0988451
EF1762	Gene		hypothetical protein	-	-	-	-	-	-	-	-	1707936	1709040	1104	-	-	-	-	-	0.853036	0.0107173	0.0505699	1.34205	5.76637e-05	0.000458208
EF1763	Gene	secA	preprotein translocase, SecA subunit	OG1RF_11476	secA	preprotein translocase subunit SecA	99.409	2538	100	0	4604	1709114	1711651	2537	-	1533665	1536223	2559	-	0.796322	0.000945699	0.00829785	0.744245	0.00200361	0.0091457
EF1764	Gene	yfiA	ribosomal subunit interface protein	OG1RF_11477	yfiA	ribosomal subunit interface protein	100	552	100	0	1020	1711907	1712458	551	-	1536458	1537027	570	-	-0.0799244	0.755652	0.869946	0.488667	0.0570866	0.145287
EF1765	Gene	comFC	competence protein F	OG1RF_11478	comFC	competence protein ComFC	98.69	687	100	0	1219	1712597	1713283	686	-	1537148	1537834	687	-	0.725083	0.0686692	0.192024	0.931204	0.0185394	0.0586815
EF1767	Gene	comFA	competence protein F	OG1RF_11479	comFA	competence protein ComFA	98.937	1317	100	0	2355	1713273	1714589	1316	-	1537824	1539140	1317	-	0.437346	0.210218	0.407208	0.798358	0.0189146	0.0593938
EF1768	Gene		ABC transporter, ATP-binding protein	OG1RF_11480	-	ABC superfamily ATP binding cassette transporter, ABC protein	98.884	717	100	0	1280	1714861	1715577	716	+	1539412	1540128	717	+	1.04808	0.0250759	0.0434388	0.0365179	0.937352	0.967158
EF1769	Gene		PTS system, IIB component, putative	OG1RF_11481	celA5	PTS family cellobiose porter, IIA component	99.107	336	100	5.79e-174	604	1715901	1716236	335	-	1540453	1540809	357	-	-0.553318	0.0230009	0.0895778	0.857378	0.00039244	0.00227349
EF1770	Gene		hypothetical protein	OG1RF_11482	-	hypothetical protein	100	288	100	2.36e-152	532	1716357	1716644	287	-	1540909	1541196	288	-	-0.931521	0.00698596	0.0370095	0.383992	0.263243	0.439192
EF1771	Gene		conserved hypothetical protein TIGR00257	OG1RF_11483	-	protein of hypothetical function UPF0029	99.849	663	100	0	1219	1716786	1717448	662	+	1541266	1542000	735	+	0.461536	0.222544	0.423152	0.522311	0.164804	0.316931
EF1772	Gene		conserved hypothetical protein	OG1RF_11484	metG2	methionine--tRNA ligase	99.573	234	100	9.14e-121	427	1717438	1717671	233	+	1541990	1542223	234	+	0.444394	0.129916	0.299816	0.131677	0.646868	0.793313
EF1773	Gene		short chain dehydrogenase	OG1RF_11485	fabG2	3-oxoacyl-[acyl-carrier-protein	97.516	765	100	0	1308	1717735	1718520	785	+	1542286	1543071	786	+	0.279195	0.351342	0.560825	0.19406	0.513058	0.685624
EF1774	Gene		conserved hypothetical protein	OG1RF_11486	-	hypothetical protein	99.425	522	100	0	948	1718666	1719187	521	+	1543217	1543738	522	+	0.397795	0.0842223	0.221007	-0.0826293	0.719223	0.842751
EF1775	Gene		hypothetical protein	OG1RF_11487	-	hypothetical protein	98.503	735	100	0	1297	1719227	1719985	758	-	1543778	1544536	759	-	-0.376051	0.207518	0.405253	-0.02207	0.941192	0.968611
EF1776	Gene		conserved domain protein	OG1RF_11488	-	hypothetical protein	97.879	330	100	5.76e-164	571	1719982	1720311	329	-	1544533	1544862	330	-	-0.046959	0.891078	0.942023	0.0142902	0.966768	0.983718
EF1777	Gene	purD	phosphoribosylamine--glycine ligase	OG1RF_11489	purD	phosphoribosylamine-glycine ligase	98.717	1247	99.9199	0	2215	1720440	1721687	1247	-	1544990	1546237	1248	-	0.672356	0.0569769	0.16919	-0.554815	0.14155	0.284676
EF1778	Gene	purH	phosphoribosylaminoimidazolecarboxamide formyltransferase/IMP cyclohydrolase	OG1RF_11490	purH	bifunctional purine biosynthesis protein PurH	99.481	1542	100	0	2804	1721706	1723247	1541	-	1546256	1547797	1542	-	0.110693	0.73094	0.857514	-0.494876	0.144358	0.288538
EF1779	Gene	purN	phosphoribosylglycinamide formyltransferase	OG1RF_11491	purN	phosphoribosylglycinamide formyltransferase	98.08	573	100	0	998	1723244	1723816	572	-	1547794	1548366	573	-	1.07597	0.062141	0.496918	-0.692302	0.261728	0.43756
EF1780	Gene	purM	phosphoribosylformylglycinamidine cyclo-ligase	OG1RF_11492	purM	phosphoribosylaminoimidazole synthetase	99.225	1032	100	0	1862	1723813	1724844	1031	-	1548363	1549394	1032	-	0.513432	0.312246	NA	0.0608566	0.909785	0.952051
EF1781	Gene	purF	amidophosphoribosyltransferase	OG1RF_11493	purF	amidophosphoribosyltransferase	98.75	1440	100	0	2560	1724846	1726285	1439	-	1549396	1550835	1440	-	0.33912	0.42134	NA	-0.374854	0.399475	0.583003
EF1782	Gene	purL	phosphoribosylformylglycinamidine synthase II	OG1RF_11494	purL	phosphoribosylformylglycinamidine synthase	99.369	2220	100	0	4023	1726261	1728480	2219	-	1550811	1553030	2220	-	0.441244	0.272655	0.475499	0.0644126	0.876268	0.934954
EF1783	Gene	purQ	phosphoribosylformylglycinamidine synthetase I	OG1RF_11495	purL2	phosphoribosylformylglycinamidine synthase	98.519	675	100	0	1192	1728477	1729151	674	-	1553027	1553701	675	-	-0.0769279	0.891027	NA	0.504093	0.387551	0.572779
EF1784	Gene	purS	phosphoribosylformylglycinamidine synthase, PurS protein	OG1RF_11496	purS	phosphoribosylformylglycinamidine synthase subunit PurS	100	252	100	2.1e-132	466	1729152	1729403	251	-	1553702	1553953	252	-	0.575093	0.559986	NA	0.658194	0.521606	0.693477
EF1785	Gene	purC	phosphoribosylaminoimidazole-succinocarboxamide synthase	OG1RF_11497	purC	phosphoribosylaminoimidazole-succinocarboxamide synthetase	99.16	714	100	0	1286	1729417	1730130	713	-	1553967	1554680	714	-	0.821076	0.127327	NA	0.517776	0.358375	0.540974
EF1786	Gene	purK-1	phosphoribosylaminoimidazole carboxylase, ATPase subunit	OG1RF_11498	purK	phosphoribosylaminoimidazole carboxylase ATPase subunit PurK	98.044	1125	100	0	1956	1730282	1731406	1124	-	1554832	1555956	1125	-	-0.217749	0.462471	0.662177	0.244708	0.413944	0.594222
EF1787	Gene	purE	phosphoribosylaminoimidazole carboxylase, catalytic subunit	OG1RF_11499	purE	phosphoribosylaminoimidazole carboxylase catalytic subunit PurE	98.569	489	100	0	865	1731399	1731887	488	-	1555949	1556437	489	-	-0.0935323	0.742222	0.862595	0.300678	0.31164	0.491918
EF1789	Gene		SPFH domain/Band 7 family protein	OG1RF_11500	-	SPFH domain/Band 7 family protein	98.847	867	100	0	1546	1732060	1732926	866	-	1556611	1557477	867	-	-0.90793	0.00118476	0.0101225	0.0383924	0.890904	0.941435
EF1790	Gene		YjeF-related protein	OG1RF_11501	-	carbohydrate kinase	98.059	876	100	0	1524	1733076	1733951	875	+	1557627	1558502	876	+	-0.411099	0.288624	0.493808	-0.0466422	0.90381	0.950609
EF1791	Gene		pheromone binding protein	OG1RF_11502	oppA2	oligopeptide ABC superfamily ATP binding cassette transporter, binding protein	98.781	1641	100	0	2920	1734049	1735689	1640	-	1558600	1560264	1665	-	-0.140011	0.632281	0.792154	-0.231358	0.434435	0.612279
EF1792	Gene		conserved hypothetical protein	OG1RF_11503	-	hypothetical protein	98.765	243	100	2.05e-122	433	1735752	1736072	320	-	1560303	1560593	291	-	0.116138	0.779684	NA	-0.494125	0.251151	0.424872
EF1793	Gene	ilvE	branched-chain amino acid aminotransferase	OG1RF_11504	ilvE	branched-chain-amino-acid transaminase	99.02	1020	100	0	1829	1736206	1737225	1019	-	1560757	1561776	1020	-	1.4127	5.62797e-09	3.84375e-07	1.10761	4.71941e-06	5.01245e-05
EF1794	Gene		conserved hypothetical protein	OG1RF_11505	-	hypothetical protein	98.455	453	100	0	798	1737416	1737868	452	-	1561967	1562419	453	-	-0.449846	0.184603	0.376241	0.7618	0.0250229	0.0742688
EF1796	Gene		lipoprotein, putative	OG1RF_11506	-	putative lipoprotein	99.183	612	100	0	1103	1738047	1738658	611	+	1562598	1563209	612	+	-0.367449	0.262408	0.464685	0.143245	0.662952	0.802756
EF1797	Gene		conserved hypothetical protein	OG1RF_11507	-	hypothetical protein	99.535	645	100	0	1175	1738705	1739349	644	-	1563256	1563900	645	-	0.345146	0.118398	0.278256	-0.354376	0.115641	0.246934
EF1798	Gene		hypothetical protein	OG1RF_11508	-	hypothetical protein	98.788	1155	100	0	2056	1739470	1740570	1100	-	1564021	1565175	1155	-	-0.25279	0.409056	0.617125	-0.03441	0.910609	0.952051
EF1800	Gene		conserved hypothetical protein	OG1RF_11509	-	hypothetical protein	99.321	3975	100	0	7191	1740865	1744839	3974	-	1565415	1569389	3975	-	-0.19367	0.435849	0.640909	0.468631	0.0600955	0.151403
EF1801	Gene		PTS system, IIA component	OG1RF_11510	-	PTS family mannose/fructose/sorbose porter component IIA	98.529	408	100	0	721	1744989	1745396	407	-	1569539	1569946	408	-	0.277441	0.619678	NA	0.333417	0.562377	0.725864
EF1802	Gene		PTS system, IID component	OG1RF_11511	-	PTS family mannose/fructose/sorbose porter component IID	99.383	810	100	0	1469	1745416	1746225	809	-	1569966	1570775	810	-	-0.113332	0.792731	0.889349	-0.198479	0.648926	0.793864
EF1803	Gene		PTS system, IIC component	OG1RF_11512	-	PTS family mannose/fructose/sorbose porter component IIC	99	900	100	0	1613	1746212	1747111	899	-	1570762	1571661	900	-	-0.0170952	0.967195	0.980343	0.451745	0.273746	0.452071
EF1804	Gene		PTS system, IIB component	OG1RF_11513	levE	PTS family mannose/fructose/sorbose porter, IIB component	99.583	480	100	0	876	1747125	1747604	479	-	1571675	1572154	480	-	0.706817	0.197415	NA	-0.0839168	0.874266	0.934028
EF1805	Gene		glycosyl hydrolase, family 35	OG1RF_11514	bgaL2	beta-galactosidase	98.992	1785	100	0	3197	1747601	1749385	1784	-	1572151	1573965	1815	-	-0.00357233	0.990866	0.99283	-0.189001	0.545699	0.713527
EF1806	Gene	lacC	tagatose-6-phosphate kinase	OG1RF_11515	lacC	tagatose-6-phosphate kinase	98.726	942	100	0	1674	1749448	1750404	956	-	1573998	1574954	957	-	0.338067	0.359435	0.566974	0.281887	0.443975	0.621252
EF1807	Gene	lacD-2	tagatose 1,6-diphosphate aldolase	OG1RF_11516	lacD2	tagatose-bisphosphate aldolase 2	99.9	996	100	0	1834	1750405	1751400	995	-	1574955	1575986	1032	-	-0.0358994	0.900962	0.946797	0.272873	0.349734	0.530394
EF1808	Gene		agaS protein	OG1RF_11517	agaS	sugar isomerase protein AgaS	98.892	1173	100	0	2095	1751423	1752595	1172	-	1575973	1577145	1173	-	0.0903787	0.775353	0.881351	0.412309	0.190949	0.353512
EF1810	Gene	gspA-1	general stress protein A	OG1RF_11519	gspA1	general stress protein A	99.557	903	100	0	1646	1753724	1754626	902	-	1578274	1579176	903	-	0.939113	0.0580567	0.17099	-0.254029	0.625072	0.775926
EF1811	Gene	gspA-2	general stress protein A	OG1RF_11520	gspA2	general stress protein A	98.109	846	100	0	1474	1754616	1755461	845	-	1579166	1580011	846	-	0.808577	0.0525898	0.1605	-0.0972794	0.829952	0.910734
EF1813	Gene		sulfatase domain protein	OG1RF_11521	-	phosphatidylglycerol--membrane-oligosaccharide glycerophosphotransferase	99.224	2061	100	0	3718	1755962	1758022	2060	-	1580512	1582572	2061	-	1.0481	0.00601605	0.0329774	1.85313	1.14795e-06	1.48049e-05
EF1814	Gene		drug resistance transporter, EmrB/QacA family protein	OG1RF_11522	-	EmrB/QacA family drug resistance transporter	98.92	1389	98.5106	0	2483	1758064	1759413	1349	-	1582614	1584002	1389	-	1.05757	0.0060696	0.0331989	1.1644	0.00240442	0.0106174
EF1816	Gene		conserved hypothetical protein	OG1RF_11524	-	hypothetical protein	99.639	831	100	0	1519	1761080	1761910	830	+	1585630	1586460	831	+	-0.0567316	0.92269	NA	-0.729607	0.214402	0.382231
EF1817	Gene		serine proteinase, V8 family	OG1RF_11525	sprE	SprE protein	98.48	855	100	0	1507	1762058	1762936	878	-	1586608	1587486	879	-	-1.13303	0.0856978	0.222797	-4.74653	6.89181e-13	3.29388e-11
EF1818	Gene		coccolysin	OG1RF_11526	gelE	gelatinase	98.693	1530	99.8043	0	2715	1762961	1764493	1532	-	1587511	1589040	1530	-	-1.07537	0.0850779	0.222669	-4.75361	2.96001e-14	1.8151e-12
EF1820	Gene		histidine kinase, putative	OG1RF_11527	fsrC	sensor histidine kinase FsrC	99.182	1344	100	0	2422	1764728	1766071	1343	-	1589278	1590621	1344	-	0.0424742	0.972198	0.98152	-3.2896	0.00700351	0.0263747
EF1821	Gene	agrBfs	agrBfs protein	OG1RF_11528	fsrB	FsrB protein	99.451	729	100	0	1325	1766068	1766796	728	-	1590618	1591346	729	-	0.124281	0.844183	0.919805	-2.84044	7.63524e-06	7.77885e-05
EF1823	Gene		N-acetylmuramoyl-L-alanine amidase, family 4	OG1RF_11530	amiD4	N-acetylmuramoyl-L-alanine amidase	98.416	1957	99.8979	0	3434	1768035	1769993	1958	-	1592585	1594534	1950	-	-0.0121238	0.967928	0.980343	0.952914	0.00217987	0.00978535
EF1824	Gene		glycosyl hydrolase, family 31/fibronectin type III domain protein	OG1RF_11531	-	glycosyl hydrolase	99.286	5601	100	0	10122	1770075	1775702	5627	-	1594616	1600243	5628	-	0.733812	0.079127	NA	0.727829	0.097135	0.217118
EF1825	Gene		conserved domain protein	OG1RF_11532	-	hypothetical protein	99.225	387	100	0	699	1776206	1776601	395	-	1600757	1601152	396	-	-0.482074	0.134392	0.306506	0.812169	0.0117128	0.0406696
EF1826	Gene		alcohol dehydrogenase, zinc-containing	OG1RF_11533	adhA	alcohol dehydrogenase	99.705	1017	100	0	1862	1776649	1777698	1049	-	1601200	1602249	1050	-	-0.350308	0.195421	0.390687	0.818583	0.00248606	0.0109481
EF1827	Gene		conserved hypothetical protein	OG1RF_11547	-	hypothetical protein	99.164	957	97.5535	0	1724	1778180	1779160	980	+	1617259	1618533	1275	+	1.26694	0.242998	0.496949	-1.18928	0.253146	0.426945
EF1828	Gene		glycerol uptake facilitator protein, putative	OG1RF_11548	glpF	MIP family glycerol uptake facilitator protein GlpF	100	711	100	0	1314	1779175	1779885	710	+	1618548	1619258	711	+	1.13569	0.415269	0.494341	-0.129718	0.926217	0.959997
EF1829	Gene		PTS system, IID component	OG1RF_11549	-	PTS family mannose/fructose/sorbose porter component IID	98.695	843	100	0	1496	1780089	1780931	842	-	1619462	1620331	870	-	0.0360378	0.953075	NA	-0.421282	0.441775	0.619283
EF1830	Gene		PTS system, IIC component	OG1RF_11550	-	PTS system, IIC component	99.648	852	100	0	1557	1780933	1781784	851	-	1620306	1621157	852	-	0.984727	0.207232	NA	0.0820645	0.909169	0.952051
EF1833	Gene		hypothetical protein	OG1RF_11554	-	hypothetical protein	98.958	288	100	2.38e-147	516	1783342	1783629	287	+	1622730	1623017	288	+	0.592224	0.566149	NA	1.2635	0.200663	0.365968
EF1834	Gene	lacB	galactose-6-phosphate isomerase, LacB subunit	OG1RF_11555	lacB	galactose-6-phosphate isomerase LacB subunit	99.805	513	99.4186	0	942	1783875	1784390	515	-	1623263	1623784	522	-	-0.543392	0.108848	0.261214	0.0545712	0.869706	0.933161
EF1835	Gene	lacA	galactose-6-phosphate isomerase, LacA subunit	OG1RF_11556	lacA	galactose-6-phosphate isomerase LacA subunit	100	429	100	0	793	1784416	1784844	428	-	1623810	1624319	510	-	-0.343055	0.302881	0.508559	0.321588	0.320598	0.501416
EF1836	Gene		PTS system, IIA component, putative	OG1RF_11557	-	PTS family fructose/mannitol porter component IIA	99.798	495	100	0	909	1785067	1785561	494	+	1624462	1624956	495	+	-0.0361527	0.980638	NA	-0.624463	0.58856	0.749832
EF1837	Gene		PTS system, IIB component, putative	OG1RF_11558	-	PTS system, IIB component	99.34	303	100	2.47e-157	549	1785563	1785865	302	+	1624958	1625260	303	+	0.829751	0.687274	NA	-1.06107	0.558824	NA
EF1838	Gene		PTS system, IIC component	OG1RF_11559	-	PTS family galactitol (gat) porter component IIC	99.786	1404	100	0	2577	1785960	1787363	1403	+	1625355	1626758	1404	+	-0.313951	0.573212	NA	-0.713403	0.190939	0.353512
EF1840	Gene		hypothetical protein	-	-	-	-	-	-	-	-	1788492	1789337	845	-	-	-	-	-	0.198212	0.525064	0.71207	-0.0898264	0.773624	0.878774
EF1841	Gene		HD domain protein	OG1RF_11562	-	HD domain protein	98.291	585	100	0	1026	1789573	1790151	578	-	1628970	1629554	585	-	0.662218	0.219123	0.418537	0.410432	0.448064	0.624247
EF1843	Gene		polysaccharide deacetylase family protein	OG1RF_11563	-	polysaccharide deacetylase	99.338	906	100	0	1640	1790375	1791280	905	+	1629772	1630677	906	+	-0.0858137	0.812875	0.902123	-1.25319	0.00080139	0.00417538
EF1844	Gene		hypothetical protein	-	-	-	-	-	-	-	-	1791454	1791870	416	-	-	-	-	-	0.212937	0.721762	0.85019	0.277872	0.650408	0.794373
EF1847	Gene		site-specific recombinase, phage integrase family	-	-	-	-	-	-	-	-	1793028	1794206	1178	-	-	-	-	-	-0.372185	0.354937	0.564105	0.316267	0.432489	0.611392
EF1848	Gene		hypothetical protein	-	-	-	-	-	-	-	-	1794309	1794620	311	-	-	-	-	-	0.16497	0.908801	NA	0.256057	0.86816	0.932657
EF1849	Gene		conserved hypothetical protein	-	-	-	-	-	-	-	-	1794969	1795214	245	-	-	-	-	-	0.323383	0.839969	NA	2.15944	0.221306	0.499439
EF1850	Gene		conserved hypothetical protein	-	-	-	-	-	-	-	-	1795208	1795609	401	-	-	-	-	-	-1.00857	0.490141	0.499416	0.759435	0.572891	0.736304
EF1851	Gene		glycosyl hydrolase, family 35	-	-	-	-	-	-	-	-	1796177	1798012	1835	-	-	-	-	-	-0.214939	0.508666	0.698971	-0.170642	0.602521	0.758989
EF1852	Gene		hypothetical protein	-	-	-	-	-	-	-	-	1798184	1799446	1262	-	-	-	-	-	-0.318687	0.692035	NA	-0.426926	0.595266	0.753772
EF1853	Gene		hypothetical protein	-	-	-	-	-	-	-	-	1799584	1799808	224	+	-	-	-	-	0.321131	0.693813	NA	1.13049	0.176267	0.334814
EF1855	Gene		transposase, IS256 family	-	-	-	-	-	-	-	-	1800063	1801355	1292	-	-	-	-	-	-0.0413022	0.886401	0.939885	-0.808642	0.00529278	0.0208503
EF1856	Gene		hypothetical protein	-	-	-	-	-	-	-	-	1802494	1803656	1162	+	-	-	-	-	0.949513	0.450388	NA	1.85677	0.107215	0.234172
EF1857	Gene		hypothetical protein	-	-	-	-	-	-	-	-	1803938	1804051	113	+	-	-	-	-	1.36511	0.498716	0.499655	0.597487	0.735827	NA
EF1858	Gene	panD	aspartate 1-decarboxylase	-	-	-	-	-	-	-	-	1804204	1804599	395	-	-	-	-	-	-0.635749	0.0350744	0.120262	-1.02414	0.000820118	0.0042375
EF1859	Gene	panC	pantoate--beta-alanine ligase	-	-	-	-	-	-	-	-	1804612	1805460	848	-	-	-	-	-	-0.269638	0.542858	0.723525	-1.16784	0.00871505	0.0316115
EF1860	Gene	panB	3-methyl-2-oxobutanoate hydroxymethyltransferase	-	-	-	-	-	-	-	-	1805475	1806302	827	-	-	-	-	-	-0.302369	0.409524	0.61739	-0.738288	0.0444674	0.118462
EF1861	Gene		conserved domain protein	-	-	-	-	-	-	-	-	1806314	1807159	845	-	-	-	-	-	-0.461807	0.412735	0.620041	-0.837933	0.137583	0.279075
EF1862	Gene		hypothetical protein	-	-	-	-	-	-	-	-	1807412	1808581	1169	+	-	-	-	-	0.95392	0.0628822	NA	0.984056	0.0482155	0.125913
EF1863	Gene		sensor histidine kinase	-	-	-	-	-	-	-	-	1808906	1810225	1319	-	-	-	-	-	0.969026	NA	NA	-1.1201	NA	NA
EF1866	Gene		hypothetical protein	-	-	-	-	-	-	-	-	1811249	1812315	1066	+	-	-	-	-	-0.585898	0.221008	NA	0.134483	0.781317	0.884151
EF1867	Gene		permease, putative	-	-	-	-	-	-	-	-	1812446	1813822	1376	-	-	-	-	-	0.459596	0.335533	0.543406	-0.208417	0.663962	0.803678
EF1868	Gene		ABC transporter, ATP-binding protein	-	-	-	-	-	-	-	-	1813822	1814478	656	-	-	-	-	-	0.528162	0.489581	0.685034	-0.124478	0.876228	0.934954
EF1869	Gene		permease, putative	-	-	-	-	-	-	-	-	1814488	1815765	1277	-	-	-	-	-	0.445708	0.776437	0.881351	-1.05164	0.50843	0.682527
EF1870	Gene		hypothetical protein	-	-	-	-	-	-	-	-	1815784	1816203	419	-	-	-	-	-	-0.129522	0.841835	NA	-0.921757	0.214803	0.382526
EF1871	Gene		thioredoxin family protein	-	-	-	-	-	-	-	-	1816673	1817158	485	-	-	-	-	-	0.416957	0.471191	0.671195	-0.585281	0.333138	0.514346
EF1872	Gene		conserved domain protein	-	-	-	-	-	-	-	-	1817314	1817664	350	-	-	-	-	-	0.0511825	0.94589	0.968503	-0.813581	0.299896	0.479185
EF1874	Gene		transposase, IS256 family	-	-	-	-	-	-	-	-	1818555	1819745	1190	+	-	-	-	-	0.0103279	0.968621	0.98062	0.458468	0.0742275	0.176474
EF1875	Gene		conserved hypothetical protein	-	-	-	-	-	-	-	-	1819850	1820761	911	-	-	-	-	-	-2.85975	0.1944	0.49114	-0.115199	0.953044	NA
EF1876	Gene		lipoprotein, NLP/P60 family	-	-	-	-	-	-	-	-	1820780	1821784	1004	-	-	-	-	-	-1.33918	0.133975	0.491273	-0.397244	0.656207	0.797857
EF1877	Gene		membrane protein, putative	-	-	-	-	-	-	-	-	1821781	1823904	2123	-	-	-	-	-	-0.51635	0.368737	NA	-0.647625	0.26006	0.435219
EF1878	Gene		ATP/GTP-binding protein, putative	-	-	-	-	-	-	-	-	1823909	1826356	2447	-	-	-	-	-	-0.23966	0.536959	0.72022	-1.54909	0.000139996	0.000963525
EF1879	Gene		conserved hypothetical protein	OG1RF_10798	-	hypothetical protein	88.793	116	29.7436	6.39e-35	143	1826343	1826732	389	-	837688	837870	183	+	0.861033	0.490042	NA	1.11494	0.304238	0.483272
EF1880	Gene		hypothetical protein	-	-	-	-	-	-	-	-	1826784	1827524	740	+	-	-	-	-	0.767688	0.0911146	0.230477	0.211019	0.63044	0.778567
EF1881	Gene		conserved domain protein	-	-	-	-	-	-	-	-	1827531	1828367	836	-	-	-	-	-	0.445288	0.241605	0.442564	-0.100125	0.788983	0.889419
EF1882	Gene		conserved hypothetical protein	-	-	-	-	-	-	-	-	1828432	1828935	503	-	-	-	-	-	0.55848	0.666524	NA	-0.96853	0.434141	0.612279
EF1883	Gene		conserved hypothetical protein	-	-	-	-	-	-	-	-	1828948	1829169	221	-	-	-	-	-	0.0148455	0.992497	NA	-0.614074	0.685574	NA
EF1884	Gene		transposase, IS116/IS110/IS902 family	-	-	-	-	-	-	-	-	1829566	1830816	1250	+	-	-	-	-	-0.24574	0.712586	NA	-0.390707	0.583649	0.745914
EF1885	Gene		hypothetical protein	-	-	-	-	-	-	-	-	1830948	1831082	134	-	-	-	-	-	-1.47998	0.487889	0.490343	-0.625632	0.756993	NA
EF1887	Gene		conserved hypothetical protein	-	-	-	-	-	-	-	-	1832612	1832779	167	-	-	-	-	-	0.0844642	0.742439	0.862595	-0.311822	0.232749	0.403114
EF1889	Gene		conserved domain protein	-	-	-	-	-	-	-	-	1832772	1833447	675	-	-	-	-	-	-0.0110837	0.952131	0.970567	-0.544899	0.00360068	0.0151191
EF1890	Gene		FtsK/SpoIIIE family protein, interruption-C	-	-	-	-	-	-	-	-	1833534	1833920	386	-	-	-	-	-	-0.143999	0.654268	0.807292	-1.26698	0.000909228	0.00458138
EF1891	Gene		hypothetical protein	-	-	-	-	-	-	-	-	1833992	1835865	1873	-	-	-	-	-	-0.114607	0.687913	0.83016	-0.667617	0.0254176	0.0753027
EF1892	Gene		FtsK/SpoIIIE family protein, interruption-N	-	-	-	-	-	-	-	-	1836459	1837475	1016	-	-	-	-	-	-0.120961	0.72405	0.851011	-0.740448	0.0488174	0.127129
EF1893	Gene		hypothetical protein	-	-	-	-	-	-	-	-	1837545	1837889	344	-	-	-	-	-	-0.807364	0.598735	NA	-0.167114	0.913726	NA
EF1894	Gene		conserved hypothetical protein	-	-	-	-	-	-	-	-	1837899	1838273	374	-	-	-	-	-	-1.62983	0.451803	0.490058	-2.1502	0.350208	0.49942
EF1895	Gene		conserved hypothetical protein	-	-	-	-	-	-	-	-	1838286	1838600	314	-	-	-	-	-	0.867123	0.844027	NA	0.303448	0.94511	NA
EF1896	Gene		cell wall surface anchor family protein	-	-	-	-	-	-	-	-	1838713	1841940	3227	-	-	-	-	-	-0.40663	0.370335	0.57897	-0.864772	0.0582361	0.14775
EF1897	Gene		hypothetical protein	-	-	-	-	-	-	-	-	1842020	1842682	662	-	-	-	-	-	-0.191855	0.684077	0.827508	-1.65826	0.000473001	0.00265044
EF1898	Gene	rplS	ribosomal protein L19	OG1RF_11564	rplS	50S ribosomal protein L19	100	339	97.4138	1.28e-180	627	1843053	1843400	347	-	1630799	1631146	348	-	-0.0393343	0.921949	0.95639	-1.60748	6.24834e-05	0.000490373
EF1899	Gene	trmD	tRNA (guanine-N1)-methyltransferase	OG1RF_11565	trmD	tRNA (guanine-N(1)-)-methyltransferase	99.595	741	100	0	1352	1843544	1844284	740	-	1631290	1632030	741	-	-0.131275	0.531347	0.716114	-0.6084	0.00381726	0.0158443
EF1900	Gene	rimM	16S rRNA processing protein RimM	OG1RF_11566	rimM	16S rRNA processing protein RimM	97.905	525	100	0	909	1844274	1844798	524	-	1632020	1632544	525	-	-0.0784137	0.704501	0.840148	-0.641512	0.00209432	0.00946665
EF1901	Gene		Mn2+/Fe2+ transporter, NRAMP family	OG1RF_11567	-	NRAMP family Mn2+/Fe2+ transporter	99.266	1362	100	0	2460	1844906	1846267	1361	-	1632652	1634013	1362	-	-0.192934	0.385695	0.594766	-0.214106	0.336361	0.517111
EF1902	Gene		glyoxylase family protein	OG1RF_11568	-	glyoxylase	99.2	375	100	0	676	1846464	1846838	374	+	1634210	1634584	375	+	-0.371626	0.221586	0.421854	-0.385417	0.213838	0.382063
EF1903	Gene		conserved hypothetical protein	OG1RF_11569	-	integral membrane protein	99.836	609	100	0	1120	1847069	1847668	599	+	1634806	1635414	609	+	0.251063	0.500068	0.695471	-0.395915	0.287654	0.468028
EF1904	Gene		glycerophosphoryl diester phosphodiesterase family protein	OG1RF_11570	-	glycerophosphoryl diester phosphodiesterase	99.224	1803	100	0	3253	1847769	1849571	1802	+	1635515	1637317	1803	+	0.330745	0.382911	0.592539	-0.853065	0.0245161	0.0732329
EF1906	Gene		conserved hypothetical protein	OG1RF_11571	-	membrane protein	99.418	687	100	0	1247	1849760	1850446	686	-	1637363	1638049	687	-	0.976507	4.30918e-05	0.00077229	1.63348	7.61736e-12	2.87865e-10
EF1907	Gene		maoC family protein	OG1RF_11572	-	MaoC family protein	99.588	486	100	0	887	1850439	1850924	485	-	1638042	1638527	486	-	0.827933	0.00024935	0.00295825	1.72186	2.52557e-14	1.57848e-12
EF1908	Gene	murC	UDP-N-acetylmuramate--alanine ligase	OG1RF_11573	murC	UDP-N-acetylmuramate--L-alanine ligase	99.103	1338	100	0	2405	1851122	1852459	1337	-	1638725	1640095	1371	-	0.767869	0.00794495	0.0408656	0.518448	0.072957	0.174731
EF1909	Gene		hypothetical protein	OG1RF_11574	-	hypothetical protein	98.836	945	100	0	1685	1852614	1853567	953	-	1640217	1641170	954	-	0.998627	4.79457e-05	0.000847265	1.04842	1.93986e-05	0.000178094
EF1910	Gene		conserved hypothetical protein	OG1RF_11575	-	hypothetical protein	99.167	960	100	0	1729	1853685	1854644	959	-	1641288	1642247	960	-	-0.429628	0.135097	0.307559	-0.118037	0.682134	0.816551
EF1911	Gene		conserved hypothetical protein	OG1RF_11576	-	hypothetical protein	98.693	612	100	0	1086	1854747	1855358	611	+	1642350	1642961	612	+	-0.071597	0.799766	0.893856	-0.216599	0.444877	0.621604
EF1913	Gene		conserved hypothetical protein TIGR00278	OG1RF_11578	-	alpha-hemolysin-like protein	100	303	100	1.14e-160	560	1856283	1856585	302	-	1643886	1644188	303	-	-0.0848364	0.789293	0.888375	-0.206829	0.513356	0.68574
EF1915	Gene		hypothetical protein	OG1RF_11579	-	hypothetical protein	100	153	100	1.3e-77	283	1856763	1856915	152	+	1644367	1644519	153	+	-0.157238	0.744416	0.863701	0.388544	0.423132	0.60262
EF1916	Gene		GTP-binding protein	OG1RF_11580	ysxC	ribosome biogenesis GTP-binding protein YsxC	99.141	582	100	0	1048	1856932	1857513	581	-	1644536	1645117	582	-	0.997874	0.000104671	0.00159485	-0.406519	0.11437	0.245347
EF1917	Gene	clpX	ATP-dependent Clp protease, ATP-binding subunit ClpX	OG1RF_11581	clpX	ATP-dependent Clp protease ATP-binding subunit	99.601	1254	100	0	2289	1857611	1858864	1253	-	1645215	1646468	1254	-	0.38748	0.0675033	0.190168	0.525154	0.0131941	0.0446211
EF1918	Gene		conserved hypothetical protein	OG1RF_11582	-	6-phosphogluconolactonase	99.514	1029	100	0	1873	1859056	1860084	1028	+	1646627	1647688	1062	+	0.676351	0.0354322	0.12116	1.14874	0.000348277	0.00206551
EF1919	Gene		acetyltransferase, GNAT family	OG1RF_11583	-	GNAT family acetyltransferase	99.182	489	100	0	881	1860163	1860651	488	-	1647767	1648255	489	-	0.695934	0.299713	NA	0.577623	0.377888	0.562333
EF1920	Gene		C4-dicarboxylate anaerobic carrier	OG1RF_11584	-	C4-dicarboxylate anaerobic carrier	98.69	1374	100	0	2438	1860663	1862036	1373	-	1648267	1649640	1374	-	0.629977	0.356755	0.56499	0.805078	0.239557	0.410705
EF1921	Gene		inosine-uridine preferring nucleoside hydrolase	OG1RF_11585	-	putative ribosylpyrimidine nucleosidase	99.783	921	100	0	1690	1862053	1863006	953	-	1649657	1650610	954	-	0.907412	0.0614891	0.177784	0.289634	0.547336	0.714394
EF1923	Gene		hypothetical protein	OG1RF_11587	-	M protein trans-acting positive regulator	99.307	1443	100	0	2610	1865250	1866692	1442	+	1652789	1654297	1509	+	-0.203919	0.736709	0.861816	-0.102319	0.86605	0.931699
EF1925	Gene		hypothetical protein	OG1RF_11588	-	hypothetical protein	99.409	846	100	0	1535	1866995	1867840	845	-	1654612	1655457	846	-	0.195285	0.539923	0.721177	-0.344891	0.281283	0.460076
EF1926	Gene		conserved hypothetical protein	OG1RF_11589	-	hypothetical protein	98.333	540	100	0	948	1867833	1868360	527	-	1655450	1655989	540	-	0.439746	0.236142	0.439095	-0.0566729	0.878796	0.936068
EF1927	Gene	glpF	glycerol uptake facilitator protein	OG1RF_11590	glpF2	MIP family glycerol uptake facilitator protein GlpF	99.858	705	100	0	1297	1868647	1869366	719	-	1656264	1656983	720	-	0.537577	0.387169	0.596207	-0.00898327	0.988487	0.995532
EF1928	Gene		alpha-glycerophosphate oxidase	OG1RF_11591	glpO	glycerol-3-phosphate oxidase	99.235	1830	100	0	3302	1869374	1871203	1829	-	1656991	1658820	1830	-	0.279309	0.559875	0.737646	-0.125074	0.794804	0.891651
EF1929	Gene	glpK	glycerol kinase	OG1RF_11592	glpK	glycerol kinase	99.801	1506	100	0	2765	1871224	1872729	1505	-	1658841	1660346	1506	-	0.741918	0.244443	0.445356	0.238413	0.708396	0.834464
EF1931	Gene		conserved hypothetical protein	OG1RF_11593	-	M protein trans-acting positive regulator	99.182	1467	100	0	2643	1873006	1874472	1466	-	1660623	1662089	1467	-	0.32048	0.205115	0.402114	0.0475806	0.851588	0.9226
EF1932	Gene		oxidoreductase, pyridine nucleotide-disulfide family	OG1RF_11594	-	pyridine nucleotide-disulfide family oxidoreductase	99.176	1335	100	0	2405	1874462	1875796	1334	-	1662079	1663413	1335	-	0.577381	0.0245225	0.0935142	0.425674	0.101359	0.224552
EF1933	Gene		hypothetical protein	OG1RF_11595	-	hypothetical protein	99.72	357	100	0	654	1875976	1876332	356	+	1663594	1663950	357	+	0.989284	0.000829727	0.00746163	1.98041	4.03196e-12	1.65872e-10
EF1934	Gene		conserved domain protein	OG1RF_11596	-	hypothetical protein	98.765	162	100	2.99e-79	289	1876366	1876527	161	+	1663984	1664145	162	+	0.761914	0.0391975	0.12948	1.68215	2.68904e-06	3.09907e-05
EF1936	Gene		hypothetical protein	OG1RF_11600	-	hypothetical protein	99.77	435	100	0	798	1876769	1877203	434	-	1668767	1669207	441	-	-0.363252	0.147442	0.325402	-0.31463	0.21095	0.379407
EF1937	Gene		conserved hypothetical protein	OG1RF_11601	-	GNAT family acetyltransferase	98.883	537	100	0	959	1877279	1877815	536	-	1669277	1669813	537	-	-0.057229	0.85912	0.927745	-0.467225	0.157776	0.307418
EF1938	Gene		cation-transporting ATPase, E1-E2 family	OG1RF_11602	-	putative calcium-transporting ATPase	99.667	2706	100	0	4948	1877885	1880590	2705	-	1669883	1672588	2706	-	-0.263111	0.0681978	0.191272	0.0523209	0.716976	0.841218
EF1939	Gene		conserved hypothetical protein	OG1RF_11603	-	hypothetical protein	98.003	651	100	0	1131	1880908	1881558	650	-	1672906	1673556	651	-	-0.245956	0.411571	0.61944	-0.651158	0.034912	0.0974776
EF1940	Gene		cyclic AMP receptor protein, putative	OG1RF_11604	-	cyclic AMP receptor protein	99.399	666	100	0	1208	1881647	1882312	665	+	1673645	1674310	666	+	-0.420925	0.158662	0.340934	0.603762	0.0437524	0.11713
EF1941	Gene		hypothetical protein	OG1RF_11605	-	hypothetical protein	97.98	396	100	0	688	1882384	1882779	395	+	1674382	1674777	396	+	0.411542	0.0670845	0.189411	0.825608	0.000200864	0.00127751
EF1943	Gene		drug resistance transporter, Bcr/CflA family protein	OG1RF_11606	-	bicyclomycin resistance protein	99.069	1182	100	0	2122	1882889	1884070	1181	+	1674887	1676068	1182	+	0.326701	0.0277949	0.10209	0.55885	0.000152614	0.00102267
EF1945	Gene		membrane protein, putative	OG1RF_11607	-	membrane-oligosaccharide glycerophosphotransferase	98.856	1836	100	0	3275	1884251	1886086	1835	-	1676105	1677940	1836	-	0.676969	0.0142747	0.0624096	1.05134	0.000141044	0.000966566
EF1947	Gene		hypothetical protein	OG1RF_11608	-	hypothetical protein	100	150	100	5.92e-76	278	1886295	1886444	149	+	1678149	1678298	150	+	-0.76552	0.420061	0.627343	0.567507	0.550009	0.716042
EF1948	Gene		conserved hypothetical protein	OG1RF_11609	-	protein of hypothetical function DUF1801	99.145	351	100	0	632	1886595	1886945	350	+	1678449	1678799	351	+	-0.0921563	0.827328	NA	-0.217235	0.610054	0.763852
EF1949	Gene		conserved hypothetical protein	OG1RF_11610	-	hypothetical protein	99.145	351	100	0	632	1886956	1887306	350	-	1678810	1679160	351	-	-0.153419	0.69521	0.835774	0.0509927	0.898752	0.947436
EF1950	Gene		mocD family protein, putative	OG1RF_11611	-	phosphosugar isomerase	99.005	1005	100	0	1801	1887380	1888384	1004	-	1679234	1680238	1005	-	0.369009	0.538368	NA	0.0405911	0.945431	0.97134
EF1951	Gene		phosphosugar-binding protein	OG1RF_11612	-	phosphosugar-binding protein	98.607	1077	100	0	1906	1888378	1889454	1076	-	1680232	1681308	1077	-	0.40337	0.609145	NA	1.34424	0.121008	0.255043
EF1952	Gene		PTS system, IID component	OG1RF_11613	-	PTS family mannose/fructose/sorbose porter component IID	99.158	831	100	0	1496	1889465	1890295	830	-	1681319	1682152	834	-	0.141199	0.903467	NA	-0.0872855	0.95089	NA
EF1953	Gene		PTS system, IIC component	OG1RF_11614	-	PTS family mannose/fructose/sorbose porter component IIC	99.369	792	100	0	1435	1890279	1891070	791	-	1682133	1682924	792	-	0.929439	0.430275	NA	0.864935	0.549502	0.716042
EF1958	Gene		deoxyguanosinetriphosphate triphosphohydrolase, putative	-	-	-	-	-	-	-	-	1895401	1896762	1361	-	-	-	-	-	0.277445	0.526947	0.712906	-1.37116	0.00307631	0.0131207
EF1959	Gene		conserved domain protein	OG1RF_11620	-	hypothetical protein	100	83	10.0606	6.41e-38	154	1896779	1897603	824	-	1688928	1689056	129	-	0.572279	0.234007	0.437056	-0.947689	0.0590169	0.149292
EF1961	Gene	eno	enolase	OG1RF_11623	eno	enolase	99.692	1299	100	0	2377	1897956	1899254	1298	-	1691894	1693192	1299	-	-0.178688	0.417892	0.625473	0.0388851	0.860077	0.928038
EF1962	Gene	tpiA	triosephosphate isomerase	OG1RF_11624	tpiA	triose-phosphate isomerase	99.471	756	100	0	1375	1899386	1900141	755	-	1693324	1694079	756	-	-0.080136	0.751571	0.869116	0.246858	0.329521	0.51046
EF1963	Gene	pgk	phosphoglycerate kinase	OG1RF_11625	pgk	phosphoglycerate kinase	99.832	1194	100	0	2194	1900190	1901383	1193	-	1694128	1695321	1194	-	-0.00179837	0.994795	0.995189	0.27044	0.326655	0.507877
EF1964	Gene	gap-2	glyceraldehyde 3-phosphate dehydrogenases	OG1RF_11626	gap2	glyceraldehyde-3-phosphate dehydrogenase (phosphorylating)	99.8	1002	100	0	1840	1901510	1902511	1001	-	1695448	1696449	1002	-	-0.314455	0.242399	0.443228	-0.299993	0.264755	0.44058
EF1966	Gene		YitT family protein	OG1RF_11628	-	YitT family protein	99.09	879	100	0	1580	1904008	1904886	878	-	1697947	1698825	879	-	0.223004	0.330366	0.538951	-0.355005	0.121797	0.25571
EF1967	Gene		conserved hypothetical protein	OG1RF_11629	ywlG	YwlG protein	98.772	570	100	0	1014	1905029	1905598	569	-	1698968	1699537	570	-	-0.792519	0.00403135	0.0243839	-1.13793	4.0121e-05	0.000335201
EF1968	Gene		conserved hypothetical protein	OG1RF_11630	-	hypothetical protein	98.028	507	97.6879	0	881	1905595	1906101	506	-	1699534	1700040	507	-	-0.623026	0.0191786	0.0782999	-1.10668	3.73436e-05	0.000314421
EF1969	Gene		phosphomethylpyrimidine kinase, putative	OG1RF_11631	-	putative phosphomethylpyrimidine kinase	98.897	816	100	0	1458	1906085	1906921	836	-	1700024	1700860	837	-	-0.894082	0.000397204	0.00425312	-1.17989	3.26591e-06	3.635e-05
EF1970	Gene	aspS	aspartyl-tRNA synthetase	OG1RF_11632	aspS	aspartate--tRNA ligase	99.04	1770	100	0	3175	1907075	1908844	1769	-	1701014	1702783	1770	-	0.126935	0.746556	0.864991	-0.499252	0.203797	0.368992
EF1971	Gene	hisS	histidyl-tRNA synthetase	OG1RF_11633	hisS	histidine--tRNA ligase	99.002	1302	100	0	2333	1908862	1910163	1301	-	1702801	1704102	1302	-	0.551634	0.131883	0.302146	-0.197302	0.590253	0.750517
EF1972	Gene		hypothetical protein	OG1RF_11634	-	hypothetical protein	99.55	222	89.1566	4.58e-114	405	1910160	1910381	221	-	1704099	1704320	222	-	0.674985	0.0868949	0.225092	0.54525	0.166451	0.319909
EF1973	Gene		conserved hypothetical protein TIGR00256	OG1RF_11635	dtd	D-tyrosyl-tRNA(Tyr) deacylase	99.329	447	100	0	809	1910521	1910967	446	-	1704460	1704906	447	-	0.264223	0.412391	0.620041	0.786865	0.0144318	0.0478892
EF1974	Gene	relA	GTP pyrophosphokinase	OG1RF_11636	relA	GTP diphosphokinase	99.322	2214	100	0	4006	1910991	1913204	2213	-	1704930	1707143	2214	-	0.462115	0.0691718	0.19272	0.75845	0.0028386	0.0122828
EF1975	Gene		conserved hypothetical protein TIGR00046	OG1RF_11637	-	RsmE family RNA methyltransferase	99.602	753	100	0	1375	1913419	1914171	752	-	1707358	1708110	753	-	-0.6367	0.00556213	0.0310885	-1.56864	1.57349e-11	5.74589e-10
EF1976	Gene	prmA	ribosomal protein L11 methyltransferase	OG1RF_11638	prmA	ribosomal protein L11 methyltransferase	99.368	949	100.105	0	1718	1914173	1915120	947	-	1708112	1709059	948	-	-0.617922	0.00531443	0.0300488	-1.46997	5.77828e-11	1.89691e-09
EF1977	Gene		conserved hypothetical protein	OG1RF_11639	-	hypothetical protein	97.737	486	100	0	837	1915136	1915630	494	-	1709075	1709569	495	-	-0.619396	0.00740029	0.0383994	-1.22373	2.00935e-07	3.00939e-06
EF1978	Gene		DNA-3-methyladenine glycosylase	OG1RF_11640	-	DNA-3-methyladenine glycosylase	99.13	690	100	0	1242	1915578	1916255	677	-	1709517	1710206	690	-	-0.656991	0.00247635	0.017431	-1.29889	4.43349e-09	9.1776e-08
EF1979	Gene		ATPase, AAA family	OG1RF_11641	rarA	replication-associated recombination protein A	99.296	1278	100	0	2311	1916384	1917661	1277	+	1710323	1711600	1278	+	-0.0849115	0.75602	0.869973	0.698478	0.0104893	0.0370545
EF1980	Gene		hypothetical protein	OG1RF_11642	-	hypothetical protein	100	279	83.7838	2.76e-147	516	1917935	1918267	332	+	1711928	1712206	279	+	0.411509	0.273461	0.476577	-0.859595	0.025615	0.0757495
EF1982	Gene		universal stress protein family	OG1RF_11643	-	universal stress protein	99.578	474	100	0	865	1918552	1919058	506	+	1712488	1712994	507	+	-0.438736	0.228481	0.430914	0.92268	0.011303	0.0395422
EF1983	Gene	ackA	acetate kinase	OG1RF_11644	ackA	acetate kinase	99.579	1188	100	0	2167	1919170	1920357	1187	-	1713106	1714293	1188	-	0.0627768	0.760425	0.872532	-0.330078	0.108973	0.236265
EF1984	Gene		hypothetical protein	-	-	-	-	-	-	-	-	1920604	1921389	785	-	-	-	-	-	0.0986951	0.69516	0.835774	-0.269834	0.284297	0.463838
EF1985	Gene		hypothetical protein	OG1RF_11646	-	hypothetical protein	97.458	354	100	6.12e-174	604	1921518	1921871	353	-	1715454	1715807	354	-	-0.0201606	0.988151	NA	0.281388	0.822049	0.90657
EF1986	Gene	comG6	competence protein	OG1RF_11647	comG6	competence protein	99.306	432	99.3103	0	782	1921871	1922305	434	-	1715807	1716238	432	-	1.0968	0.368957	0.496721	0.399057	0.711718	0.836861
EF1987	Gene		hypothetical protein	OG1RF_11648	-	hypothetical protein	98.471	327	69.8718	1.79e-165	577	1922295	1922621	326	-	1716231	1716557	327	-	-0.389788	0.709827	NA	0.017961	0.985342	0.995134
EF1989	Gene	hemH	ferrochelatase	-	-	-	-	-	-	-	-	1923422	1924363	941	-	-	-	-	-	-0.00802153	0.982123	0.987987	0.323016	0.366663	0.54991
EF1990	Gene		hypothetical protein	-	-	-	-	-	-	-	-	1925103	1925351	248	-	-	-	-	-	0.815944	0.434805	0.640909	-1.16747	0.266951	0.443553
EF1991	Gene	cspC	cold shock protein CspC	OG1RF_10513	cspB	cold shock protein B	91.304	161	80.0995	1.41e-58	220	1925423	1925623	200	-	538300	538500	201	+	0.240224	0.671243	0.81986	-0.496587	0.380511	0.565062
EF1992	Gene		endolysin	-	-	-	-	-	-	-	-	1926460	1927701	1241	-	-	-	-	-	-0.672261	0.154012	NA	0.224067	0.648575	0.793864
EF1993	Gene		holin	-	-	-	-	-	-	-	-	1927702	1927935	233	-	-	-	-	-	-1.05642	0.810566	NA	0	1	NA
EF1994	Gene		conserved hypothetical protein	-	-	-	-	-	-	-	-	1928184	1928339	155	-	-	-	-	-	2.14247	0.290569	0.493886	1.19445	0.583384	NA
EF1995	Gene		hypothetical protein	-	-	-	-	-	-	-	-	1928341	1928685	344	-	-	-	-	-	-0.344189	0.688496	NA	0.195338	0.818474	0.904468
EF1996	Gene		hypothetical protein	-	-	-	-	-	-	-	-	1928675	1929166	491	-	-	-	-	-	0.163512	0.880718	NA	-0.491954	0.688894	0.820413
EF1998	Gene		hypothetical protein	-	-	-	-	-	-	-	-	1929450	1930046	596	-	-	-	-	-	-0.992243	0.477253	NA	-0.160648	0.906466	0.951555
EF2000	Gene		hypothetical protein	-	-	-	-	-	-	-	-	1930039	1930921	882	-	-	-	-	-	2.40502	0.213418	0.495524	0.69753	0.675255	NA
EF2001	Gene		minor structural protein	-	-	-	-	-	-	-	-	1930940	1933747	2807	-	-	-	-	-	0.388607	0.588286	NA	-0.872723	0.228094	0.397484
EF2002	Gene		tail protein, putative	-	-	-	-	-	-	-	-	1933729	1934463	734	-	-	-	-	-	-0.272007	0.709155	NA	0.813489	0.289226	0.468352
EF2003	Gene		tape measure protein, putative	-	-	-	-	-	-	-	-	1934453	1937350	2897	-	-	-	-	-	0.171359	0.766738	NA	0.660185	0.249344	0.422507
EF2004	Gene		conserved domain protein	-	-	-	-	-	-	-	-	1937598	1937948	350	-	-	-	-	-	0.867123	0.844027	NA	2.18286	0.617192	NA
EF2005	Gene		phage major tail protein, phi13 family	-	-	-	-	-	-	-	-	1938001	1938849	848	-	-	-	-	-	-0.0946576	0.972158	NA	-2.23305	0.37391	0.495975
EF2006	Gene		hypothetical protein	-	-	-	-	-	-	-	-	1938850	1939224	374	-	-	-	-	-	0.189765	0.891308	NA	0.648889	0.676158	NA
EF2007	Gene		hypothetical protein	-	-	-	-	-	-	-	-	1939227	1939625	398	-	-	-	-	-	-0.259487	0.750407	NA	0.99615	0.217059	0.385698
EF2008	Gene		ribosomal protein L23, putative	-	-	-	-	-	-	-	-	1939618	1939992	374	-	-	-	-	-	-0.380426	0.670629	NA	1.55399	0.0640629	0.158221
EF2009	Gene		hypothetical protein	-	-	-	-	-	-	-	-	1939989	1940333	344	-	-	-	-	-	-1.32879	0.423137	0.49002	-0.696603	0.682723	NA
EF2010	Gene		hypothetical protein	-	-	-	-	-	-	-	-	1940347	1940529	182	-	-	-	-	-	0.800148	0.728378	NA	0.334781	0.881794	NA
EF2011	Gene		hypothetical protein	-	-	-	-	-	-	-	-	1940558	1941445	887	-	-	-	-	-	0.263485	0.827693	NA	0.333563	0.849063	NA
EF2012	Gene		conserved hypothetical protein	-	-	-	-	-	-	-	-	1941459	1942082	623	-	-	-	-	-	-0.84436	0.847165	NA	-0.658339	0.881262	NA
EF2013	Gene		hypothetical protein	-	-	-	-	-	-	-	-	1942301	1942621	320	-	-	-	-	-	-1.01346	0.107025	0.495831	-0.431856	0.53756	0.708175
EF2014	Gene		coenzyme F420 hydrogenase domain protein	-	-	-	-	-	-	-	-	1942678	1942908	230	-	-	-	-	-	-0.460286	0.243705	0.444652	-0.0503206	0.90097	0.948236
EF2015	Gene		minor head protein, putative	-	-	-	-	-	-	-	-	1942909	1944813	1904	-	-	-	-	-	-0.308992	0.210366	0.407208	-0.0531446	0.831386	0.911608
EF2016	Gene		portal protein	-	-	-	-	-	-	-	-	1944788	1946260	1472	-	-	-	-	-	-0.484892	0.46653	NA	0.618807	0.343902	0.524458
EF2017	Gene		terminase, large subunit, putative	-	-	-	-	-	-	-	-	1946272	1947660	1388	-	-	-	-	-	-0.185038	0.43598	0.640909	0.473522	0.0426	0.114611
EF2018	Gene		conserved hypothetical protein	-	-	-	-	-	-	-	-	1947653	1948114	461	-	-	-	-	-	-0.26318	0.586343	NA	0.0992578	0.828465	0.910555
EF2019	Gene		hypothetical protein	-	-	-	-	-	-	-	-	1948190	1948384	194	-	-	-	-	-	0.0405644	0.919966	0.956037	-0.361751	0.380401	0.565062
EF2020	Gene		hypothetical protein	-	-	-	-	-	-	-	-	1948550	1949362	812	-	-	-	-	-	0.373396	0.521046	0.709421	0.424666	0.467401	0.643815
EF2021	Gene		hypothetical protein	-	-	-	-	-	-	-	-	1949474	1949641	167	-	-	-	-	-	0.0535952	0.960286	NA	-0.0625419	0.953686	0.97683
EF2022	Gene		conserved domain protein	-	-	-	-	-	-	-	-	1950785	1951708	923	-	-	-	-	-	-0.550659	0.430826	0.637301	-0.481506	0.490976	0.666251
EF2024	Gene		transcriptional regulator, ArpU family	-	-	-	-	-	-	-	-	1952426	1952842	416	-	-	-	-	-	0.217906	0.714836	NA	0.029212	0.959229	0.980344
EF2026	Gene		hypothetical protein	-	-	-	-	-	-	-	-	1953750	1954158	408	-	-	-	-	-	0.576369	0.618986	NA	0.738052	0.612978	0.766533
EF2027	Gene		conserved hypothetical protein	-	-	-	-	-	-	-	-	1954155	1955012	857	-	-	-	-	-	-0.502644	0.617695	NA	-0.245142	0.827116	0.909996
EF2028	Gene		hypothetical protein	-	-	-	-	-	-	-	-	1955012	1955212	200	-	-	-	-	-	0.806125	0.773381	NA	-0.475796	0.860164	NA
EF2029	Gene		hypothetical protein	-	-	-	-	-	-	-	-	1955217	1955857	640	-	-	-	-	-	0.582517	0.619641	NA	-0.288373	0.843025	0.917691
EF2031	Gene		conserved hypothetical protein	-	-	-	-	-	-	-	-	1955862	1956596	734	-	-	-	-	-	-0.866239	0.41693	NA	-1.50503	0.356429	0.490556
EF2032	Gene		hypothetical protein	-	-	-	-	-	-	-	-	1956589	1956906	317	-	-	-	-	-	-1.95054	0.534439	NA	-1.99012	0.531152	NA
EF2034	Gene		hypothetical protein	-	-	-	-	-	-	-	-	1957102	1957440	338	-	-	-	-	-	0.757912	0.666569	NA	0.884576	0.620943	NA
EF2036	Gene		hypothetical protein	-	-	-	-	-	-	-	-	1957741	1957929	188	+	-	-	-	-	0.99493	0.501397	NA	-0.989439	0.50417	0.679334
EF2037	Gene		antirepressor, putative	-	-	-	-	-	-	-	-	1957955	1958677	722	-	-	-	-	-	0.759225	0.529016	NA	0.28018	0.792315	0.890704
EF2038	Gene		hypothetical protein	-	-	-	-	-	-	-	-	1958700	1959011	311	-	-	-	-	-	2.18271	0.347349	0.492284	-0.528956	0.817309	NA
EF2039	Gene		conserved hypothetical protein	-	-	-	-	-	-	-	-	1959023	1959214	191	-	-	-	-	-	-0.874637	0.803776	NA	-1.40737	0.68919	NA
EF2040	Gene		transcriptional regulator, Cro/CI family	-	-	-	-	-	-	-	-	1959510	1959851	341	+	-	-	-	-	0.268215	0.556722	0.735409	0.163101	0.726092	0.846698
EF2041	Gene		hypothetical protein	-	-	-	-	-	-	-	-	1959856	1960506	650	+	-	-	-	-	0.0318626	0.970909	0.98062	-0.0583939	0.94756	0.9727
EF2042	Gene		conserved domain protein	-	-	-	-	-	-	-	-	1960602	1961231	629	+	-	-	-	-	0.241105	0.661785	0.813115	-0.327896	0.563257	0.726423
EF2043	Gene		site-specific recombinase, phage integrase family	-	-	-	-	-	-	-	-	1961337	1962485	1148	+	-	-	-	-	0.514961	0.0791793	0.212218	0.584012	0.0457442	0.121066
EF2044	Gene	comG3	competence protein	OG1RF_11650	comG3	competence protein	99.275	276	100	2.29e-142	499	1962953	1963228	275	-	1716966	1717241	276	-	1.8666	0.668548	NA	0.303448	0.94511	NA
EF2045	Gene	comG2	competence protein	OG1RF_11651	comG2	competence protein	99.522	1047	100	0	1906	1963228	1964274	1046	-	1717241	1718287	1047	-	-0.652952	0.73576	NA	-0.151645	0.942667	NA
EF2046	Gene	comG1	competence protein	OG1RF_11652	comG1	competence protein	100	969	100	0	1790	1964231	1965199	968	-	1718244	1719212	969	-	-0.660756	0.670483	NA	-1.49496	0.38503	0.494077
EF2047	Gene		amino acid permease family protein	OG1RF_11653	-	amino acid permease	100	1341	89.4	0	2477	1965440	1966768	1328	-	1719453	1720793	1341	-	0.378959	0.110353	0.263574	-0.392807	0.0982488	0.219305
EF2048	Gene		conserved hypothetical protein TIGR00048	OG1RF_11655	-	cfr family radical SAM enzyme	99.255	1074	100	0	1940	1967059	1968132	1073	-	1721071	1722144	1074	-	-0.0841183	0.664559	0.814819	-1.52771	8.86508e-15	6.0024e-13
EF2049	Gene		ABC transporter, permease protein, putative	OG1RF_11656	-	ABC superfamily ATP binding cassette transporter, permease protein	99.454	1830	100	0	3325	1968257	1970086	1829	-	1722269	1724098	1830	-	-0.328844	0.488486	0.683881	0.151288	0.749952	0.862777
EF2050	Gene		ABC transporter, ATP-binding protein	OG1RF_11657	-	ABC superfamily ATP binding cassette transporter, ABC protein	98.8	750	100	0	1336	1970076	1970825	749	-	1724088	1724837	750	-	-0.339892	0.384043	0.593536	-0.149717	0.70138	0.829986
EF2052	Gene		cell division protein, FtsK/SpoIIIE family	OG1RF_11659	-	FtsK/SpoIIIE family cell division protein	98.597	2424	100	0	4289	1971775	1974198	2423	-	1725787	1728210	2424	-	-0.100155	0.560639	0.738268	0.085015	0.621381	0.773455
EF2055	Gene		oxidoreductase, pyridine nucleotide-disulfide family	OG1RF_11660	ndh2	NADH dehydrogenase	99.67	1212	100	0	2217	1974512	1975723	1211	-	1728525	1729736	1212	-	-0.047927	0.871267	0.933316	-0.174328	0.55559	0.719415
EF2056	Gene		1,4-dihydroxy-2-naphthoate octaprenyltransferase, putative	OG1RF_11661	ubiA	1,4-dihydroxy-2-naphthoate octaprenyltransferase	99.338	906	100	0	1640	1975752	1976657	905	-	1729765	1730670	906	-	-0.610714	0.00177957	0.0137103	-0.355835	0.0693863	0.168162
EF2057	Gene		heptaprenyl diphosphate synthase, component II, putative	OG1RF_11662	-	putative trans-hexaprenyltranstransferase	99.592	981	100	0	1790	1976779	1977759	980	+	1730792	1731772	981	+	0.266164	0.353638	0.563812	0.253026	0.377639	0.562219
EF2058	Gene		transport ATP-binding protein CydD, putative	OG1RF_11663	-	ABC superfamily ATP binding cassette transporter, ABC/membrane protein	99.547	1767	100	0	3219	1977839	1979605	1766	-	1731852	1733618	1767	-	-0.176957	0.454832	0.657517	-0.537668	0.0232389	0.0701268
EF2059	Gene		transport ATP-binding protein CydC, putative	OG1RF_11664	-	ABC superfamily ATP binding cassette transporter, ABC/membrane protein	99.02	1734	100	0	3109	1979602	1981335	1733	-	1733615	1735348	1734	-	-0.174656	0.285925	0.49142	-0.310848	0.0579209	0.14718
EF2060	Gene	cydB	cytochrome d ubiquinol oxidase, subunit II	OG1RF_11665	cydB	cytochrome D ubiquinol oxidase subunit II	99.408	1014	100	0	1840	1981340	1982353	1013	-	1735353	1736366	1014	-	-0.988665	6.03182e-06	0.000145068	-1.12023	3.02326e-07	4.4061e-06
EF2061	Gene	cydA	cytochrome d ubiquinol oxidase, subunit I	OG1RF_11666	cydA	cytochrome D ubiquinol oxidase subunit I	99.366	1419	100	0	2571	1982350	1983768	1418	-	1736363	1737808	1446	-	-0.929213	2.15319e-08	1.23661e-06	-1.1827	1.09707e-12	5.09356e-11
EF2063	Gene		transcriptional regulator, AraC family	OG1RF_11667	-	AraC family transcriptional regulator	98.611	864	100	0	1530	1984500	1985363	863	-	1738843	1739706	864	-	0.296525	0.175773	0.365277	0.658854	0.00265981	0.0116032
EF2064	Gene	topB-1	DNA topoisomerase III	OG1RF_11668	topB	DNA topoisomerase TopB	98.847	2082	100	0	3712	1985448	1987529	2081	-	1739791	1742040	2250	-	0.479185	0.0999697	0.247428	0.765363	0.00862431	0.0313524
EF2065	Gene		conserved hypothetical protein	OG1RF_11669	-	superoxide dismutase	100	366	100	0	676	1987660	1988025	365	-	1742003	1742368	366	-	0.834579	0.0505346	0.156114	0.386503	0.365485	0.548397
EF2067	Gene		conserved hypothetical protein TIGR00481	OG1RF_11671	-	hypothetical protein	99.419	516	100	0	937	1988825	1989340	515	+	1743168	1743683	516	+	0.285206	0.5669	0.743215	1.5963	0.000818131	0.00423396
EF2068	Gene		multidrug resistance protein, putative	OG1RF_11672	-	major facilitator family transporter	99.676	1233	99.5157	0	2254	1989357	1990595	1238	+	1743700	1744932	1233	+	0.0656318	0.874185	0.934007	2.06477	4.78808e-07	6.70744e-06
EF2070	Gene	trmU	tRNA (5-methylaminomethyl-2-thiouridylate)-methyltransferase	OG1RF_11673	trmU	tRNA (5-methylaminomethyl-2-thiouridylate)-methyltransferase	98.933	1125	100	0	2012	1990775	1991899	1124	-	1745119	1746243	1125	-	-0.0278576	0.887677	0.939885	0.154039	0.434281	0.612279
EF2071	Gene		conserved hypothetical protein	OG1RF_11674	-	hypothetical protein	100	345	100	0	638	1992125	1992469	344	-	1746469	1746813	345	-	-0.139648	0.588296	0.76025	0.174313	0.499596	0.674511
EF2072	Gene		aminotransferase, class V	OG1RF_11675	iscS2	cysteine desulfurase	99.476	1146	100	0	2084	1992537	1993682	1145	-	1746881	1748026	1146	-	-0.113782	0.677371	0.823336	0.0459078	0.866726	0.931853
EF2073	Gene	prsA-1	ribose-phosphate pyrophosphokinase	OG1RF_11676	prs2	phosphoribosyl pyrophosphate synthetase	99.385	975	100	0	1768	1993839	1994813	974	-	1748183	1749199	1017	-	-0.452928	0.0712794	0.197071	-0.0797681	0.750808	0.86306
EF2074	Gene		ABC transporter, ATP-binding protein	OG1RF_11677	-	ABC superfamily ATP binding cassette transporter, ABC protein	100	750	100	0	1386	1995027	1995776	749	+	1749370	1750119	750	+	-0.600179	0.0402169	0.131687	-1.60028	4.801e-08	8.08458e-07
EF2075	Gene		ABC transporter, permease protein	OG1RF_11678	-	ABC superfamily ATP binding cassette transporter, membrane protein	99.08	870	100	0	1563	1995773	1996642	869	+	1750116	1750985	870	+	-0.705224	0.0556859	0.167148	-1.56472	2.26684e-05	0.000203515
EF2076	Gene		endocarditis specific antigen	OG1RF_11679	-	ABC superfamily ATP binding cassette transporter, binding protein	99.676	927	100	0	1696	1996629	1997555	926	+	1750972	1751898	927	+	-0.609034	0.110713	0.263936	-1.63752	1.86866e-05	0.000172532
EF2077	Gene		ABC transporter, ATP-binding protein	OG1RF_11680	-	ABC superfamily ATP binding cassette transporter, ABC protein	99.415	1539	100	0	2793	1997610	1999148	1538	-	1751953	1753491	1539	-	0.189959	0.572598	0.747008	-0.059323	0.859926	0.928038
EF2079	Gene		peptidase, M20/M25/M40 family	OG1RF_11681	hipO2	aminoacylase	99.33	1194	100	0	2161	1999518	2000711	1193	-	1753861	1755054	1194	-	0.199171	0.612403	0.780011	0.0587586	0.880591	0.936541
EF2080	Gene		lipoprotein, YaeC family	OG1RF_11682	-	ABC superfamily ATP binding cassette transporter, binding protein	99.52	834	100	0	1519	2000726	2001559	833	-	1755069	1755902	834	-	-0.775415	0.292587	NA	-0.783954	0.289142	0.468352
EF2081	Gene		ABC transporter, permease protein	OG1RF_11683	-	ABC superfamily ATP binding cassette transporter, membrane protein	98.385	681	100	0	1197	2001579	2002259	680	-	1755922	1756602	681	-	0.450826	0.728678	NA	-0.958705	0.492061	0.667265
EF2082	Gene		ABC transporter, ATP-binding protein	OG1RF_11684	-	ABC superfamily ATP binding cassette transporter, binding protein	99.346	1071	100	0	1940	2002278	2003348	1070	-	1756621	1757691	1071	-	-0.0890375	0.941662	NA	-1.58091	0.239599	0.410705
EF2084	Gene		hypothetical protein	-	-	-	-	-	-	-	-	2004910	2005158	248	+	-	-	-	-	-0.448674	0.263354	0.466033	0.611029	0.128039	0.264543
EF2085	Gene		conserved hypothetical protein	-	-	-	-	-	-	-	-	2005177	2006145	968	-	-	-	-	-	0.463049	0.315409	0.520265	0.674775	0.143549	0.287451
EF2086	Gene		endolysin	-	-	-	-	-	-	-	-	2006956	2007957	1001	-	-	-	-	-	0.49705	0.107863	0.260335	0.257181	0.407761	0.589251
EF2087	Gene		holin	-	-	-	-	-	-	-	-	2007929	2008207	278	-	-	-	-	-	0.124875	0.881067	NA	0.593892	0.49343	0.668465
EF2088	Gene		hypothetical protein	-	-	-	-	-	-	-	-	2008207	2008461	254	-	-	-	-	-	0.244026	0.881512	NA	-1.03166	0.538279	0.708262
EF2089	Gene		hypothetical protein	-	-	-	-	-	-	-	-	2008474	2008893	419	-	-	-	-	-	0.0441521	0.941218	0.965284	-0.426327	0.497736	0.672616
EF2090	Gene		hypothetical protein	-	-	-	-	-	-	-	-	2008881	2009741	860	-	-	-	-	-	0.282208	0.562964	0.740557	-0.398753	0.429148	0.608521
EF2091	Gene		hypothetical protein	-	-	-	-	-	-	-	-	2009728	2010216	488	-	-	-	-	-	0.0522014	0.920825	0.956037	-0.264263	0.626221	0.776504
EF2092	Gene		hypothetical protein	-	-	-	-	-	-	-	-	2010229	2010921	692	-	-	-	-	-	0.268204	0.573233	0.747273	-0.116477	0.811369	0.901794
EF2093	Gene		endolysin domain protein	-	-	-	-	-	-	-	-	2010918	2013494	2576	-	-	-	-	-	0.340813	0.579159	0.753114	-0.297743	0.630843	0.778567
EF2094	Gene		hypothetical protein	-	-	-	-	-	-	-	-	2013531	2014442	911	-	-	-	-	-	0.253821	0.705581	0.840642	-0.131451	0.8487	0.921385
EF2095	Gene		hypothetical protein	-	-	-	-	-	-	-	-	2014448	2015563	1115	-	-	-	-	-	0.375646	0.650054	0.804449	0.19894	0.814303	0.902551
EF2096	Gene		tail protein	-	-	-	-	-	-	-	-	2015568	2020730	5162	-	-	-	-	-	0.416909	0.501609	0.696056	-0.382997	0.539241	0.708666
EF2097	Gene		hypothetical protein	-	-	-	-	-	-	-	-	2020731	2021036	305	-	-	-	-	-	0.505753	0.36031	0.567646	-0.0410996	0.945638	0.97134
EF2098	Gene		hypothetical protein	-	-	-	-	-	-	-	-	2021039	2021623	584	-	-	-	-	-	0.211729	0.723741	0.851011	-0.328055	0.590205	0.750517
EF2099	Gene		hypothetical protein	-	-	-	-	-	-	-	-	2021650	2022984	1334	-	-	-	-	-	0.165513	0.762267	0.872532	-0.376588	0.494525	0.66967
EF2100	Gene		hypothetical protein	-	-	-	-	-	-	-	-	2023000	2023440	440	-	-	-	-	-	0.147479	0.84515	0.919805	-0.351597	0.649307	0.793888
EF2101	Gene		hypothetical protein	-	-	-	-	-	-	-	-	2023453	2023842	389	-	-	-	-	-	0.22976	0.68257	0.826476	-0.164368	0.775868	0.879648
EF2102	Gene		hypothetical protein	-	-	-	-	-	-	-	-	2023843	2024058	215	-	-	-	-	-	0.206113	0.693022	0.8341	0.123775	0.820393	0.905357
EF2103	Gene		hypothetical protein	-	-	-	-	-	-	-	-	2024055	2024762	707	-	-	-	-	-	0.12372	0.827314	0.910695	-0.246821	0.667836	0.807165
EF2104	Gene		hypothetical protein	-	-	-	-	-	-	-	-	2024782	2025960	1178	-	-	-	-	-	0.237919	0.677845	0.823516	-0.278667	0.628799	0.77792
EF2105	Gene		hypothetical protein	-	-	-	-	-	-	-	-	2025964	2026995	1031	-	-	-	-	-	0.32537	0.637645	0.796596	-0.189533	0.785564	0.886487
EF2106	Gene		conserved domain protein	-	-	-	-	-	-	-	-	2026997	2027305	308	-	-	-	-	-	0.555188	0.404833	0.613318	-0.340643	0.621354	0.773455
EF2107	Gene		hypothetical protein	-	-	-	-	-	-	-	-	2027302	2027481	179	-	-	-	-	-	-0.0181164	0.980692	0.987254	-0.481075	0.537353	0.708175
EF2108	Gene		hypothetical protein	-	-	-	-	-	-	-	-	2027499	2027828	329	-	-	-	-	-	0.389944	0.533651	0.717688	-0.61422	0.338467	0.518876
EF2109	Gene		conserved domain protein	-	-	-	-	-	-	-	-	2027848	2028429	581	-	-	-	-	-	0.423992	0.545155	0.725639	0.256185	0.72091	0.84426
EF2110	Gene		hypothetical protein	-	-	-	-	-	-	-	-	2028413	2028943	530	-	-	-	-	-	0.467835	0.554609	0.733784	-0.64506	0.426986	0.605985
EF2111	Gene		hypothetical protein	-	-	-	-	-	-	-	-	2028940	2030220	1280	-	-	-	-	-	0.226171	0.79035	0.888375	-0.330635	0.701401	0.829986
EF2112	Gene		hypothetical protein	-	-	-	-	-	-	-	-	2030238	2031797	1559	-	-	-	-	-	0.396592	0.535121	0.718899	-0.593099	0.360327	0.542912
EF2113	Gene		conserved hypothetical protein	-	-	-	-	-	-	-	-	2031763	2032182	419	-	-	-	-	-	0.423984	0.496083	0.692215	-0.344505	0.592197	0.751226
EF2114	Gene		adenine methyltransferase, putative	-	-	-	-	-	-	-	-	2032172	2033374	1202	-	-	-	-	-	0.307583	0.613253	0.780701	-0.493957	0.432076	0.611074
EF2115	Gene		transcriptional regulator, ArpU family	-	-	-	-	-	-	-	-	2033782	2034207	425	-	-	-	-	-	0.368679	0.440729	0.645261	-0.583127	0.241179	0.412325
EF2117	Gene		conserved hypothetical protein	-	-	-	-	-	-	-	-	2034506	2034706	200	-	-	-	-	-	0.311743	0.691954	NA	-0.245191	0.76763	0.873834
EF2118	Gene		conserved domain protein	-	-	-	-	-	-	-	-	2034720	2035274	554	-	-	-	-	-	0.0401725	0.937903	0.962959	-0.574034	0.300243	0.479456
EF2119	Gene		hypothetical protein	-	-	-	-	-	-	-	-	2035274	2035746	472	-	-	-	-	-	0.387307	0.681667	NA	-0.554113	0.588057	0.749656
EF2120	Gene		conserved hypothetical protein	-	-	-	-	-	-	-	-	2035759	2036301	542	-	-	-	-	-	0.232434	0.793377	0.889469	-0.764071	0.410097	0.591049
EF2121	Gene		hypothetical protein	-	-	-	-	-	-	-	-	2036326	2036550	224	-	-	-	-	-	-0.0490893	0.967142	NA	0.378849	0.76638	0.873834
EF2123	Gene		hypothetical protein	-	-	-	-	-	-	-	-	2036640	2036852	212	-	-	-	-	-	-0.101621	0.919435	NA	-0.661289	0.532695	0.70405
EF2124	Gene		methyltransferase, putative	-	-	-	-	-	-	-	-	2036930	2037412	482	-	-	-	-	-	0.0265361	0.970268	0.98062	-1.10355	0.144088	0.288353
EF2126	Gene		hypothetical protein	-	-	-	-	-	-	-	-	2037719	2038078	359	-	-	-	-	-	0.153059	0.847219	NA	-0.317841	0.709335	0.834965
EF2127	Gene		hypothetical protein	-	-	-	-	-	-	-	-	2038081	2038413	332	-	-	-	-	-	0.266038	0.756884	NA	-0.765261	0.41309	0.59348
EF2128	Gene		conserved hypothetical protein	-	-	-	-	-	-	-	-	2038410	2038835	425	-	-	-	-	-	0.752097	0.335107	0.543406	-0.163271	0.841018	0.91752
EF2129	Gene		DNA replication protein, putative	-	-	-	-	-	-	-	-	2038844	2039713	869	-	-	-	-	-	0.13257	0.859223	0.927745	-0.130031	0.864434	0.930282
EF2130	Gene		DnaD domain protein	-	-	-	-	-	-	-	-	2039727	2040578	851	-	-	-	-	-	0.0964647	0.891338	0.942023	-0.00481342	0.994691	0.997761
EF2131	Gene		conserved hypothetical protein	-	-	-	-	-	-	-	-	2040592	2041410	818	-	-	-	-	-	0.0309948	0.970121	0.98062	0.899571	0.285416	0.465429
EF2132	Gene		recT protein, putative	-	-	-	-	-	-	-	-	2041370	2042293	923	-	-	-	-	-	-0.11711	0.860366	0.927745	-0.0710775	0.916757	0.954008
EF2133	Gene		hypothetical protein	-	-	-	-	-	-	-	-	2042283	2042615	332	-	-	-	-	-	-0.0992041	0.920096	NA	-0.57194	0.58709	0.748839
EF2134	Gene		hypothetical protein	-	-	-	-	-	-	-	-	2042638	2042928	290	-	-	-	-	-	-0.463285	0.585928	NA	-0.317922	0.726559	0.846698
EF2135	Gene		hypothetical protein	-	-	-	-	-	-	-	-	2043013	2043339	326	-	-	-	-	-	-0.705316	0.450114	NA	0.279596	0.783464	0.885646
EF2136	Gene		hypothetical protein	-	-	-	-	-	-	-	-	2043340	2043549	209	-	-	-	-	-	-1.08221	0.305296	0.497686	-0.0198279	0.986224	0.995134
EF2138	Gene		transcriptional regulator, Cro/CI family	-	-	-	-	-	-	-	-	2043692	2043925	233	-	-	-	-	-	-0.192888	0.831962	NA	-0.219549	0.814536	0.902551
EF2139	Gene		hypothetical protein	-	-	-	-	-	-	-	-	2043958	2044485	527	-	-	-	-	-	-0.475208	0.552976	0.732375	-0.64127	0.436342	0.614166
EF2140	Gene		conserved hypothetical protein	-	-	-	-	-	-	-	-	2044543	2044740	197	-	-	-	-	-	-0.349751	0.667075	NA	0.193928	0.817073	0.903842
EF2143	Gene		conserved hypothetical protein	-	-	-	-	-	-	-	-	2045470	2045937	467	+	-	-	-	-	-1.11318	0.068756	0.192024	-0.922716	0.131977	0.269819
EF2144	Gene		lipoprotein, putative	-	-	-	-	-	-	-	-	2045955	2046818	863	+	-	-	-	-	-1.15762	0.0147713	0.0392524	-0.930843	0.0501745	0.130245
EF2145	Gene		site-specific recombinase, phage integrase family	-	-	-	-	-	-	-	-	2047004	2048146	1142	+	-	-	-	-	-0.40284	0.50449	0.69627	0.0877856	0.885586	0.939143
EF2146	Gene		membrane protein, putative	OG1RF_11686	-	hypothetical protein	99.262	1491	100	0	2693	2048429	2049919	1490	+	1759129	1760619	1491	+	-0.584091	0.190144	0.384395	-0.482875	0.282661	0.461865
EF2147	Gene		hypothetical protein	OG1RF_11688	-	hypothetical protein	100	180	93.75	1.65e-92	333	2050132	2050311	179	+	1760833	1761012	180	+	-1.29754	0.113549	0.269893	-0.915748	0.274389	0.452213
EF2148	Gene		hypothetical protein	OG1RF_11689	-	hypothetical protein	97.93	966	100	0	1674	2050399	2051364	965	-	1761100	1762065	966	-	1.33655	7.21792e-05	0.00116921	0.9092	0.00692347	0.0261339
EF2149	Gene		hypothetical protein	OG1RF_11690	-	hypothetical protein	99.656	291	100	2.39e-152	532	2051540	2051830	290	-	1762241	1762531	291	-	1.19369	8.41676e-07	2.6923e-05	1.37887	1.18573e-08	2.28025e-07
EF2150	Gene		FemAB family protein	OG1RF_11691	-	FemAB family peptidoglycan biosynthesis protein	99.297	1281	100	0	2316	2051878	2053158	1280	-	1762579	1763859	1281	-	1.12283	9.57484e-05	0.00149356	1.13355	8.1628e-05	0.000616956
EF2151	Gene	glmS	glucosamine--fructose-6-phosphate aminotransferase, isomerizing	OG1RF_11692	glmS	D-fructose-6-phosphate amidotransferase	99.668	1809	100	0	3308	2053427	2055235	1808	-	1764128	1765936	1809	-	-1.0826	0.0406439	0.0442797	-2.38667	6.42691e-06	6.65205e-05
EF2152	Gene		cobalt transport family protein	OG1RF_11693	-	cobalt (Co2+) ABC superfamily ATP binding cassette transporter, membrane protein	99.4	834	100	0	1513	2055678	2056511	833	-	1766379	1767212	834	-	-0.314744	0.315412	0.520265	-1.67557	1.32028e-07	2.01452e-06
EF2153	Gene		ABC transporter, ATP-binding protein	OG1RF_11694	-	ABC superfamily ATP binding cassette transporter, ABC protein	99.531	1707	100	0	3109	2056508	2058214	1706	-	1767209	1768915	1707	-	-0.244665	0.530571	0.715832	-1.48156	0.000150407	0.00101415
EF2154	Gene		conserved hypothetical protein	OG1RF_11695	-	hypothetical protein	98.551	552	100	0	976	2058315	2058866	551	-	1769016	1769567	552	-	-0.475011	0.0699003	0.194078	-1.48353	1.84061e-08	3.36067e-07
EF2155	Gene		hypothetical protein	-	-	-	-	-	-	-	-	2059096	2060449	1353	-	-	-	-	-	0.629874	0.00156458	0.0123553	0.932713	2.82964e-06	3.22679e-05
EF2156	Gene		conserved hypothetical protein	OG1RF_11697	-	hypothetical protein	98.883	1164	100	0	2078	2060442	2061605	1163	-	1771145	1772308	1164	-	0.713924	0.00126886	0.0105128	0.895307	5.31441e-05	0.000425415
EF2157	Gene		conserved hypothetical protein TIGR00159	OG1RF_11698	-	protein of hypothetical function DUF147	99.661	885	100	0	1618	2061602	2062486	884	-	1772305	1773249	945	-	0.678739	0.00290728	0.0193844	0.634127	0.0054147	0.0212277
EF2158	Gene		pyruvate ferredoxin/flavodoxin oxidoreductase family protein	OG1RF_11699	nifJ	pyruvate:ferredoxin oxidoreductase	98.645	3690	100	0	6538	2062683	2066414	3731	-	1773386	1777117	3732	-	-0.626168	0.0214594	0.0851303	-0.885783	0.00114398	0.00557409
EF2159	Gene	glnA	glutamine synthetase, type I	OG1RF_11701	glnA	glutamate--ammonia ligase	99.18	1341	100	0	2416	2066672	2068012	1340	-	1778806	1780161	1356	-	-0.761956	0.0231447	0.0898414	-0.87448	0.00914353	0.0328573
EF2160	Gene	glnR	regulatory protein GlnR	OG1RF_11702	glnR	regulatory protein GlnR	100	384	100	0	710	2068055	2068438	383	-	1780189	1780578	390	-	-0.636569	0.087994	0.225977	-0.629459	0.0914029	0.20669
EF2161	Gene		GTP-binding protein	OG1RF_11703	hflX	GTP-binding protein HflX	98.551	1242	100	0	2194	2068641	2069882	1241	-	1780775	1782016	1242	-	-0.0860054	0.662869	0.813536	-0.680816	0.000603223	0.00327291
EF2162	Gene	miaA	tRNA delta(2)-isopentenylpyrophosphate transferase	OG1RF_11704	miaA	tRNA isopentenyltransferase	98.387	930	100	0	1635	2069886	2070815	929	-	1782020	1782949	930	-	-0.044195	0.838509	0.917278	-0.577339	0.00823115	0.0302274
EF2163	Gene		glycerophosphoryl diester phosphodiesterase, putative	OG1RF_11705	glpQ	glycerophosphodiester phosphodiesterase	97.992	747	100	0	1297	2070816	2071562	746	-	1782950	1783696	747	-	0.0208669	0.937141	0.962959	-0.548687	0.0400905	0.108908
EF2164	Gene		membrane protein, putative	-	-	-	-	-	-	-	-	2071671	2073482	1811	-	-	-	-	-	0.237434	0.538855	0.72085	-0.11429	0.767558	0.873834
EF2165	Gene		NAD-dependent epimerase/dehydratase family protein	OG1RF_11707	galE3	NAD-dependent epimerase/dehydratase	97.428	933	95.6923	0	1591	2073479	2074453	974	-	1784929	1785879	951	-	0.583751	0.0121928	0.0551183	0.313827	0.178222	0.336952
EF2166	Gene		membrane protein, putative	-	-	-	-	-	-	-	-	2074545	2075966	1421	-	-	-	-	-	0.207119	0.663606	0.814045	-0.0967787	0.839179	0.916442
EF2167	Gene		glycosyl transferase, group 2 family protein	-	-	-	-	-	-	-	-	2075977	2076948	971	-	-	-	-	-	0.407219	0.274623	0.478192	-0.0201256	0.957144	0.979137
EF2168	Gene		licD1 protein, putative	-	-	-	-	-	-	-	-	2076988	2077812	824	-	-	-	-	-	0.353688	0.36606	0.574198	0.102089	0.795264	0.891859
EF2169	Gene		membrane protein, putative	-	-	-	-	-	-	-	-	2077867	2079297	1430	-	-	-	-	-	0.478394	0.37074	0.57897	-0.51924	0.332417	0.513477
EF2170	Gene		glycosyl transferase, group 2 family protein	-	-	-	-	-	-	-	-	2079338	2080312	974	-	-	-	-	-	0.813878	0.023399	0.0903929	-0.172062	0.634227	0.781364
EF2171	Gene		epimerase/dehydratase, putative	-	-	-	-	-	-	-	-	2080314	2081372	1058	-	-	-	-	-	0.799382	0.00368063	0.0230221	0.11706	0.671792	0.809238
EF2172	Gene	ispD	2-C-methyl-D-erythritol 4-phosphate cytidylyltransferase	-	-	-	-	-	-	-	-	2081385	2082089	704	-	-	-	-	-	0.829535	0.000532881	0.00530154	-0.123232	0.609005	0.763311
EF2173	Gene		ISEf1, transposase	-	-	-	-	-	-	-	-	2082363	2083541	1178	+	-	-	-	-	0.0242518	0.937636	0.962959	0.124873	0.687864	0.819799
EF2174	Gene		conserved domain protein	OG1RF_11718	-	hypothetical protein	94.967	1371	51.1186	0	2135	2083902	2086583	2681	-	1796720	1799176	2457	-	0.332128	0.412952	0.620041	-0.476417	0.240556	0.411694
EF2175	Gene		licD-related protein	OG1RF_11719	licD	LicD-like protein	97.895	190	22.3793	1.02e-90	329	2086827	2087675	848	-	1799420	1799623	204	-	-0.00682357	0.984119	0.989429	-0.597244	0.0818393	0.189713
EF2176	Gene		glycosyl transferase, group 2 family protein	OG1RF_11720	-	group 2 glycosyl transferase	99.736	759	100	0	1391	2087691	2088449	758	-	1799639	1800397	759	-	-0.109995	0.759327	0.872532	-0.81473	0.023771	0.0714008
EF2177	Gene		bacterial sugar transferase	OG1RF_11721	-	bacterial sugar transferase	99.213	1398	100	0	2521	2088584	2089981	1397	-	1800532	1801983	1452	-	0.412123	0.0227927	0.0892978	-0.108115	0.550552	0.71629
EF2178	Gene		membrane protein, putative	OG1RF_11722	-	hypothetical protein	99.078	1302	100	0	2338	2090087	2091388	1301	-	1802035	1803336	1302	-	0.562609	0.00663673	0.0356073	0.009418	0.96376	0.98306
EF2179	Gene		conserved hypothetical protein	OG1RF_11723	-	brp/Blh family beta-carotene 15,15'-monooxygenase	99.696	1971	100	0	3607	2091417	2093420	2003	-	1803365	1805368	2004	-	0.462107	0.0723167	0.199068	-0.476503	0.0640674	0.158221
EF2180	Gene		glycosyl transferase, group 2 family protein	OG1RF_11724	-	group 2 glycosyl transferase	99.486	2142	100	0	3895	2093421	2095562	2141	-	1805369	1807510	2142	-	0.695091	0.00449934	0.026565	-0.00402977	0.986866	0.995134
EF2181	Gene		glycosyl transferase, group 2 family protein	OG1RF_11725	-	group 2 glycosyl transferase	99.268	3144	100	0	5679	2095574	2098717	3143	-	1807522	1810665	3144	-	0.867199	0.000131098	0.00185075	0.0467424	0.836778	0.915666
EF2182	Gene		ABC transporter, ATP-binding protein	OG1RF_11726	-	ABC superfamily ATP binding cassette transporter, ABC protein	99.015	1218	100	0	2183	2098707	2099924	1217	-	1810655	1811872	1218	-	0.879064	5.36761e-05	0.000916483	-0.0276172	0.899241	0.947644
EF2183	Gene		ABC transporter, permease protein	OG1RF_11727	-	ABC superfamily ATP binding cassette transporter, membrane protein	99.874	795	100	0	1463	2099937	2100731	794	-	1811885	1812679	795	-	0.902022	0.0387337	0.128451	-0.265017	0.544974	0.713399
EF2184	Gene		hypothetical protein	OG1RF_11728	-	hypothetical protein	100	342	100	0	632	2100979	2101320	341	+	1812927	1813268	342	+	-0.95891	0.307977	0.514041	-2.21823	0.0194458	0.0236599
EF2185	Gene		ISEf1, transposase	-	-	-	-	-	-	-	-	2101597	2102775	1178	+	-	-	-	-	0.0170447	0.958792	0.974605	0.137176	0.677127	0.812952
EF2186	Gene		conserved domain protein	-	-	-	-	-	-	-	-	2102800	2103051	251	-	-	-	-	-	0.79788	0.21191	0.408465	0.122867	0.847861	0.921281
EF2187	Gene		IS256, transposase	-	-	-	-	-	-	-	-	2103109	2104281	1172	-	-	-	-	-	0.161951	0.357123	0.565027	0.0663233	0.70695	0.833667
EF2188	Gene		racemase domain protein	-	-	-	-	-	-	-	-	2104384	2105082	698	-	-	-	-	-	0.771614	0.309019	0.514431	0.308263	0.68459	0.817984
EF2189	Gene		conserved hypothetical protein	OG1RF_11729	-	hypothetical protein	98.806	335	91.5301	1.06e-171	597	2105075	2105440	365	-	1813342	1813692	351	-	0.81125	0.00122017	0.0103469	0.54291	0.0310185	0.0885075
EF2190	Gene		glycosyl transferase, group 2 family protein	OG1RF_11730	-	group 2 glycosyl transferase	99.174	726	100	0	1308	2105440	2106165	725	-	1813692	1814417	726	-	0.941548	7.65338e-08	3.64907e-06	0.764488	1.27977e-05	0.000120909
EF2191	Gene		dTDP-4-dehydrorhamnose reductase	OG1RF_11731	rfbD	dTDP-4-dehydrorhamnose reductase	99.667	900	100	0	1646	2106224	2107066	842	-	1814476	1815375	900	-	0.997111	2.65572e-07	9.86913e-06	0.811031	2.83873e-05	0.000250024
EF2192	Gene	rfbB	dTDP-glucose 4,6-dehydratase	OG1RF_11732	rmlB	dTDP glucose 4,6-dehydratase	99.417	1029	100	0	1868	2107159	2108187	1028	-	1815411	1816439	1029	-	0.944735	8.63288e-08	3.83767e-06	1.27387	5.21877e-13	2.60939e-11
EF2193	Gene	rfbC	dTDP-4-dehydrorhamnose 3,5-epimerase	OG1RF_11733	rfbC	dTDP-4-dehydrorhamnose 3,5-epimerase	99.476	573	100	0	1042	2108212	2108784	572	-	1816464	1817036	573	-	0.980902	3.66444e-09	2.72354e-07	1.10499	2.97491e-11	1.05092e-09
EF2194	Gene	rfbA	glucose-1-phosphate thymidylyltransferase	OG1RF_11734	rmlA	glucose-1-phosphate thymidylyltransferase	100	867	100	0	1602	2108797	2109663	866	-	1817049	1817915	867	-	0.944416	1.06549e-06	3.28351e-05	0.954021	8.25521e-07	1.08621e-05
EF2195	Gene		glycosyl transferase, group 2 family protein	OG1RF_11735	-	group 2 glycosyl transferase	99.44	714	100	0	1297	2109785	2110498	713	-	1818037	1818750	714	-	1.26735	1.41628e-07	5.68087e-06	0.691876	0.00407222	0.0167528
EF2196	Gene		glycosyl transferase, group 2 family protein	OG1RF_11736	-	group 2 glycosyl transferase	98.913	828	100	0	1480	2110502	2111329	827	-	1818754	1819581	828	-	1.28664	8.15597e-08	3.7473e-06	0.736423	0.00213947	0.00964393
EF2197	Gene		glycosyl transferase, group 2 family protein	OG1RF_11737	-	group 2 glycosyl transferase	99.366	789	100	0	1430	2111329	2112111	782	-	1819581	1820369	789	-	1.22395	2.88935e-05	0.000532948	0.684687	0.0193232	0.0605597
EF2198	Gene		glycosyl transferase, group 4 family protein	OG1RF_11738	mraY2	phospho-N-acetylmuramoyl-pentapeptide-transferase	99.56	1137	100	0	2073	2112239	2113375	1136	-	1820491	1821627	1137	-	0.36117	0.0801183	0.213564	0.218784	0.289131	0.468352
EF2199	Gene	yihY	YihY family protein	OG1RF_11739	yihY	YihY family protein	99.34	909	100	0	1646	2113486	2114394	908	-	1821738	1822646	909	-	0.289928	0.218998	0.418537	0.515877	0.0287384	0.08317
EF2200	Gene	map	methionine aminopeptidase, type I	OG1RF_11740	map2	M24 family methionyl aminopeptidase	99.739	765	100	0	1402	2114410	2115174	764	-	1822662	1823426	765	-	0.0154237	0.95165	0.970567	0.253789	0.318398	0.499594
EF2201	Gene		flavodoxin	OG1RF_11741	-	flavodoxin	99.775	444	100	0	815	2115349	2115792	443	+	1823601	1824044	444	+	0.178733	0.645661	0.801368	-0.117687	0.761446	0.87122
EF2202	Gene		tspO protein, putative	OG1RF_11742	-	transcriptional regulator TspO	99.156	474	100	0	854	2115867	2116340	473	-	1824119	1824592	474	-	-0.0980415	0.83165	0.913731	0.763378	0.102599	0.226834
EF2204	Gene		hypothetical protein	-	-	-	-	-	-	-	-	2117321	2118558	1237	+	-	-	-	-	0.309167	0.258088	0.460586	0.587461	0.031512	0.0894445
EF2205	Gene		conserved hypothetical protein	OG1RF_11745	-	protein of hypothetical function DUF1696	98.95	381	100	0	682	2118818	2119198	380	+	1827070	1827450	381	+	0.0173104	0.98072	0.987254	-0.50521	0.482721	0.658901
EF2206	Gene		cytidine/deoxycytidylate deaminase family protein	OG1RF_11746	-	cytidine/deoxycytidylate deaminase	98.851	522	100	0	931	2119416	2119937	521	-	1827668	1828189	522	-	0.0615043	0.816633	0.905102	-0.547278	0.0390623	0.106504
EF2208	Gene		phenazine biosynthesis protein PhzF family	OG1RF_11748	phzF2	phenazine biosynthesis protein PhzF family protein	99.291	846	100	0	1530	2120923	2121768	845	+	1829175	1830020	846	+	-0.725908	0.00952098	0.0462683	-0.960893	0.000713023	0.00376801
EF2209	Gene		hypothetical protein	OG1RF_11749	-	hypothetical protein	99.705	339	100	5.8e-179	621	2121795	2122133	338	-	1830048	1830386	339	-	-0.847228	0.10956	0.262424	0.0480059	0.9278	0.959997
EF2210	Gene		conserved hypothetical protein	OG1RF_11750	-	neutral zinc metallopeptidase	99.007	705	100	0	1264	2122217	2122921	704	-	1830470	1831174	705	-	0.179636	0.335677	0.543406	0.0867339	0.641445	0.787569
EF2211	Gene		conserved hypothetical protein TIGR01655	OG1RF_11751	-	hypothetical protein	100	354	100	0	654	2123120	2123473	353	+	1831373	1831726	354	+	-0.667623	0.0798331	0.21348	-0.510429	0.180346	0.339457
EF2212	Gene		conserved hypothetical protein	OG1RF_11752	-	hypothetical protein	98.607	1005	100	0	1779	2123511	2124515	1004	-	1831764	1832768	1005	-	-0.253556	0.217048	0.415202	-0.38265	0.0649005	0.159449
EF2213	Gene		PTS system, IIBC components	OG1RF_11753	treB	PTS family trehalose porter, IIBC component	99.455	1467	100	0	2665	2124643	2126109	1466	-	1832896	1834362	1467	-	1.02445	0.0635164	0.182393	-1.57187	0.00450188	0.0182206
EF2214	Gene		glyoxylase family protein	OG1RF_11754	gloA6	lactoylglutathione lyase	99.738	381	100	0	699	2126321	2126701	380	+	1834574	1834954	381	+	1.68415	3.37205e-05	0.000608654	2.15429	9.53583e-08	1.51919e-06
EF2215	Gene		conserved hypothetical protein	OG1RF_11755	-	hypothetical protein	99.172	483	100	0	870	2126723	2127205	482	+	1834976	1835458	483	+	1.78987	5.2486e-15	3.31581e-12	2.25011	3.51756e-23	9.52674e-21
EF2216	Gene		conserved domain protein	OG1RF_11756	-	hypothetical protein	99.641	1113	100	0	2034	2127249	2128361	1112	-	1835502	1836614	1113	-	-0.154707	0.65605	0.808702	-1.38526	0.000105613	0.000773068
EF2217	Gene		alpha-1,2-mannosidase, putative	OG1RF_11757	ypdD	cell wall surface anchor family antigen	99.3	2142	100	0	3873	2128534	2130675	2141	+	1836787	1838928	2142	+	1.42753	1.32554e-06	3.95499e-05	2.47588	4.49598e-17	5.03859e-15
EF2218	Gene		DNA-binding response regulator, AraC family	OG1RF_11758	-	AraC family DNA-binding response regulator	99.73	1482	100	0	2715	2130716	2132197	1481	-	1838969	1840450	1482	-	-0.095348	0.714018	0.845513	-0.558887	0.0352531	0.0982611
EF2219	Gene		sensor histidine kinase	OG1RF_11759	-	sensor histidine kinase	99.416	1713	100	0	3109	2132209	2133939	1730	-	1840462	1842192	1731	-	-0.0751928	0.777416	0.881351	-0.301002	0.263213	0.439192
EF2220	Gene		conserved hypothetical protein	OG1RF_11760	-	hypothetical protein	100	636	100	0	1175	2133893	2134528	635	-	1842146	1842781	636	-	-0.725241	0.232788	0.435422	-0.620387	0.313932	0.494321
EF2221	Gene		ABC transporter, substrate-binding protein	OG1RF_11761	-	ABC superfamily ATP binding cassette transporter, binding protein	99.659	1467	100	0	2682	2134599	2136065	1466	-	1842852	1844318	1467	-	0.258159	0.480033	0.67828	0.287128	0.433	0.611848
EF2222	Gene		ABC transporter, permease protein	OG1RF_11762	-	carbohydrate ABC superfamily ATP binding cassette transporter, membrane protein	99.459	924	100	0	1679	2136089	2137012	923	-	1844342	1845265	924	-	0.522503	0.162307	0.345244	0.752738	0.0463786	0.121851
EF2223	Gene		ABC transporter, permease protein	OG1RF_11763	-	ABC superfamily ATP binding cassette transporter, membrane protein	99.787	939	100	0	1724	2137024	2137980	956	-	1845277	1846233	957	-	0.53408	0.197438	NA	-0.726368	0.127754	0.264291
EF2224	Gene		cell wall surface anchor family protein	OG1RF_11764	-	cell wall surface anchor family protein	96.281	4275	95	0	6996	2138519	2143018	4499	-	1846772	1852468	5697	-	-0.0806436	0.783274	0.884816	-0.68547	0.0213308	0.0653057
EF2226	Gene		ABC transporter, ATP-binding/permease protein	OG1RF_11766	-	multidrug ABC superfamily ATP binding cassette transporter, ABC protein	99.421	1728	100	0	3136	2144374	2146101	1727	+	1853824	1855551	1728	+	1.75173	0.0191783	0.0344185	2.63245	0.000347647	0.00206551
EF2227	Gene		ABC transporter, ATP-binding/permease protein	OG1RF_11767	-	ABC superfamily ATP binding cassette transporter, membrane protein	99.831	1779	100	0	3269	2146154	2147932	1778	+	1855604	1857382	1779	+	1.15484	0.157396	0.338615	2.41249	0.00284584	0.0122828
EF2228	Gene		tryptophanyl-tRNA synthetase	OG1RF_11768	trpS	tryptophan--tRNA ligase	98.905	1005	100	0	1796	2147986	2148990	1004	-	1857436	1858440	1005	-	-0.681472	1.20844e-06	3.6792e-05	-0.503423	0.000339655	0.00202919
EF2229	Gene		conserved domain protein	OG1RF_11769	-	hypothetical protein	99.497	3780	100	0	6876	2149152	2152931	3779	-	1858602	1862381	3780	-	-0.129876	0.630495	0.790701	-0.406565	0.145484	0.290071
EF2230	Gene		hypothetical protein	OG1RF_11770	-	hypothetical protein	99.174	969	100	0	1746	2152942	2153910	968	-	1862392	1863360	969	-	-0.460647	0.538245	NA	0.0356823	0.962145	0.982707
EF2231	Gene		conserved hypothetical protein	OG1RF_11771	-	brp/Blh family beta-carotene 15,15'-monooxygenase	98.214	672	100	0	1175	2154011	2154682	671	-	1863461	1864132	672	-	0.647774	0.391554	NA	-0.596208	0.451108	0.627343
EF2232	Gene		ABC transporter, permease protein	OG1RF_11772	-	sugar ABC superfamily ATP binding cassette transporter, membrane protein	99.545	879	100	0	1602	2154695	2155573	878	-	1864145	1865062	918	-	0.418856	0.592135	NA	0.258789	0.738017	0.85571
EF2233	Gene		ABC transporter, permease protein	OG1RF_11773	-	ABC superfamily ATP binding cassette transporter, membrane protein	99.557	903	100	0	1646	2155585	2156487	902	-	1865035	1865937	903	-	0.146003	0.83998	NA	0.476412	0.528278	0.700381
EF2234	Gene		sugar ABC transporter, sugar-binding protein, putative	OG1RF_11774	-	sugar ABC superfamily ATP binding cassette transporter, sugar-binding protein	99.609	1278	100	0	2333	2156638	2157915	1277	-	1866088	1867365	1278	-	0.164531	0.77917	NA	-0.213298	0.728104	0.847846
EF2235	Gene		glucuronyl hydrolase, putative	OG1RF_11775	-	glucuronyl hydrolase	98.863	1143	100	0	2039	2157965	2159107	1142	-	1867415	1868557	1143	-	-0.64154	0.427908	NA	-0.0259345	0.974052	0.988045
EF2236	Gene		conserved hypothetical protein	OG1RF_11776	-	hypothetical protein	99.5	1800	100	0	3275	2159123	2160922	1799	-	1868573	1870372	1800	-	-0.575717	0.406422	NA	-1.30963	0.0689609	0.167381
EF2237	Gene		lipoprotein, putative	OG1RF_11777	-	putative lipoprotein	100	387	100	0	715	2160903	2161289	386	-	1870353	1870739	387	-	0.722126	0.721935	NA	1.13074	0.617899	NA
EF2238	Gene		sugar-binding transcriptional regulator, LacI family	OG1RF_11778	-	LacI family sugar-binding transcriptional regulator	99.247	1062	100	0	1917	2161465	2162526	1061	+	1870915	1871976	1062	+	-0.495299	0.0119208	0.0543754	0.481044	0.0143034	0.0475803
EF2239	Gene		hypothetical protein	OG1RF_11779	-	hypothetical protein	98.921	834	100	0	1491	2162567	2163400	833	-	1872017	1872850	834	-	0.568695	0.437529	NA	0.341213	0.62742	0.776806
EF2240	Gene		site-specific recombinase, phage integrase family	-	-	-	-	-	-	-	-	2163823	2164971	1148	-	-	-	-	-	-0.442539	0.0934792	0.235281	-0.379097	0.15134	0.297633
EF2241	Gene		conserved hypothetical protein	-	-	-	-	-	-	-	-	2164977	2165162	185	-	-	-	-	-	-0.795054	0.259608	NA	-1.23879	0.101583	0.224787
EF2243	Gene		conserved hypothetical protein	-	-	-	-	-	-	-	-	2166261	2166452	191	-	-	-	-	-	0.131107	0.840851	NA	-0.167881	0.812854	0.901794
EF2244	Gene		conserved hypothetical protein	-	-	-	-	-	-	-	-	2166531	2166989	458	-	-	-	-	-	0.459689	0.538785	NA	-0.843353	0.280005	0.458644
EF2245	Gene		conserved hypothetical protein	-	-	-	-	-	-	-	-	2166991	2167452	461	-	-	-	-	-	0.351742	0.350393	0.56016	-0.965636	0.0205675	0.0635055
EF2248	Gene		hypothetical protein	-	-	-	-	-	-	-	-	2169108	2172122	3014	-	-	-	-	-	0.213459	0.549049	0.72852	-0.613782	0.0867585	0.198707
EF2250	Gene		conserved domain protein	-	-	-	-	-	-	-	-	2172738	2174813	2075	-	-	-	-	-	-0.132023	0.788118	NA	-0.704338	0.198608	0.363173
EF2252	Gene		hypothetical protein	-	-	-	-	-	-	-	-	2174873	2175202	329	-	-	-	-	-	-0.0261946	0.986966	NA	-2.57087	0.147297	0.495485
EF2253	Gene		conserved hypothetical protein	-	-	-	-	-	-	-	-	2175207	2176256	1049	-	-	-	-	-	-0.663898	0.537317	NA	-1.92023	0.0911838	0.206511
EF2254	Gene		conserved hypothetical protein	-	-	-	-	-	-	-	-	2176313	2176981	668	-	-	-	-	-	-0.354055	0.573248	NA	-2.21517	0.000823155	0.00424612
EF2255	Gene		site-specific recombinase, phage integrase family	-	-	-	-	-	-	-	-	2177344	2178453	1109	-	-	-	-	-	0.104948	0.8857	NA	-0.560805	0.47863	0.654246
EF2257	Gene		PTS system, IIC component, putative	-	-	-	-	-	-	-	-	2178943	2180244	1301	-	-	-	-	-	-0.0322416	0.927954	0.958683	-0.190689	0.598865	0.756864
EF2258	Gene		conserved domain protein	-	-	-	-	-	-	-	-	2180257	2180874	617	-	-	-	-	-	-0.157986	0.693077	NA	-0.613597	0.164458	0.316452
EF2259	Gene		phosphosugar-binding transcriptional regulator, putative	-	-	-	-	-	-	-	-	2180914	2181606	692	+	-	-	-	-	0.585227	0.0463573	0.146798	0.306531	0.300361	0.479456
EF2260	Gene		conserved hypothetical protein	-	-	-	-	-	-	-	-	2181852	2182409	557	+	-	-	-	-	-0.708667	0.546057	0.725639	-1.50503	0.201247	0.366416
EF2262	Gene		hypothetical protein	-	-	-	-	-	-	-	-	2183317	2184111	794	-	-	-	-	-	0.832046	0.345043	NA	-2.30664	0.0287	0.0305279
EF2263	Gene		gluconate 5-dehydrogenase, putative	-	-	-	-	-	-	-	-	2184206	2185009	803	-	-	-	-	-	0.526786	0.330733	0.539007	-0.79534	0.148873	0.294857
EF2264	Gene	kduI-2	4-deoxy-l-threo-5-hexosulose-uronate ketol-isomerase	-	-	-	-	-	-	-	-	2185033	2185872	839	-	-	-	-	-	0.409917	0.438077	0.642496	-1.1308	0.0428432	0.049328
EF2265	Gene		carbohydrate kinase, pfkB family	-	-	-	-	-	-	-	-	2185899	2186900	1001	-	-	-	-	-	0.20962	0.680085	0.824885	-1.48594	0.00681692	0.0258217
EF2266	Gene		2-dehydro-3-deoxyphosphogluconate aldolase/4-hydroxy-2-oxoglutarate aldolase, putative	-	-	-	-	-	-	-	-	2186903	2187550	647	-	-	-	-	-	-0.0613792	0.914004	NA	-1.36074	0.0323188	0.0494031
EF2267	Gene		PTS system, IIA component	-	-	-	-	-	-	-	-	2187628	2188044	416	-	-	-	-	-	0.335473	0.678342	NA	-1.06524	0.205982	0.372326
EF2268	Gene		conserved hypothetical protein	-	-	-	-	-	-	-	-	2188057	2189985	1928	-	-	-	-	-	0.231047	0.699775	0.837923	-0.865641	0.157123	0.306512
EF2269	Gene		PTS system, IID component	-	-	-	-	-	-	-	-	2190127	2190942	815	-	-	-	-	-	0.171863	0.77131	NA	-1.80392	0.00668854	0.0253649
EF2270	Gene		PTS system, IIC component	-	-	-	-	-	-	-	-	2190932	2191747	815	-	-	-	-	-	0.178306	0.741314	NA	-1.92093	0.00135218	0.00647216
EF2271	Gene		PTS system, IIB component	-	-	-	-	-	-	-	-	2191777	2192277	500	-	-	-	-	-	0.0589436	0.93549	NA	-1.0124	0.175576	0.334088
EF2272	Gene		glucuronyl hydrolase, putative	-	-	-	-	-	-	-	-	2192295	2193482	1187	-	-	-	-	-	-0.087085	0.854023	NA	-1.50805	0.00499087	0.0199267
EF2276	Gene		hypothetical protein	-	-	-	-	-	-	-	-	2195243	2196838	1595	+	-	-	-	-	-0.314718	0.657121	0.809232	-1.60335	0.0278972	0.0415903
EF2277	Gene		conserved hypothetical protein	-	-	-	-	-	-	-	-	2197119	2198027	908	-	-	-	-	-	-0.294449	0.76104	NA	-0.635885	0.55143	0.717146
EF2278	Gene		lipoprotein, NLP/P60 family	-	-	-	-	-	-	-	-	2198027	2199049	1022	-	-	-	-	-	0.0125721	0.986133	NA	-0.808156	0.359235	0.541769
EF2279	Gene		membrane protein, putative	-	-	-	-	-	-	-	-	2199046	2201160	2114	-	-	-	-	-	-0.425926	0.367983	0.576142	-1.87299	9.98854e-05	0.000734451
EF2280	Gene		conserved hypothetical protein	-	-	-	-	-	-	-	-	2201166	2203613	2447	-	-	-	-	-	-0.0958509	0.789507	0.888375	-0.865671	0.0163789	0.0529141
EF2281	Gene		conserved hypothetical protein	OG1RF_10798	-	hypothetical protein	88.525	122	31.2821	1.37e-36	148	2203600	2203989	389	-	837688	837870	183	+	-0.100201	0.8281	0.911018	-0.935652	0.0438943	0.117408
EF2282	Gene		conserved domain protein	-	-	-	-	-	-	-	-	2204066	2204680	614	+	-	-	-	-	-0.180579	0.689887	0.831352	0.372261	0.399005	0.582817
EF2283	Gene		site-specific recombinase, resolvase family, putative	-	-	-	-	-	-	-	-	2204960	2206573	1613	-	-	-	-	-	-0.213703	0.644643	0.800892	-0.826542	0.0744534	0.176872
EF2284	Gene		hypothetical protein	-	-	-	-	-	-	-	-	2206701	2206877	176	-	-	-	-	-	0	1	NA	0.303448	0.94511	NA
EF2285	Gene		hypothetical protein	-	-	-	-	-	-	-	-	2206945	2207805	860	-	-	-	-	-	-1.25403	0.629575	NA	-2.3222	0.38878	0.498129
EF2286	Gene		ParB-like nuclease domain protein	-	-	-	-	-	-	-	-	2207802	2209013	1211	-	-	-	-	-	0.842538	0.620213	NA	0.022694	0.988049	NA
EF2289	Gene		hypothetical protein	-	-	-	-	-	-	-	-	2210145	2210591	446	-	-	-	-	-	0	1	NA	0.303448	0.94511	NA
EF2290	Gene		RNA polymerase sigma-70 factor, ECF subfamily	-	-	-	-	-	-	-	-	2210747	2211127	380	-	-	-	-	-	0	1	NA	1.26524	0.774061	NA
EF2293	Gene	vanX	D-alanyl-D-alanine dipeptidase	-	-	-	-	-	-	-	-	2212353	2212961	608	-	-	-	-	-	0.932979	0.474092	0.673096	7.48633	3.83982e-09	8.21014e-08
EF2294	Gene	vanB	D-alanine--D-lactate ligase	-	-	-	-	-	-	-	-	2212967	2213995	1028	-	-	-	-	-	0.791273	0.516394	0.705366	7.55027	2.91681e-10	7.7702e-09
EF2295	Gene		D-specific alpha-keto acid dehydrogenase	-	-	-	-	-	-	-	-	2213988	2214959	971	-	-	-	-	-	0.859467	0.519481	0.708435	7.51501	8.42896e-09	1.66025e-07
EF2296	Gene	vanW	vancomycin B-type resistance protein VanW	-	-	-	-	-	-	-	-	2214956	2215783	827	-	-	-	-	-	0.655691	0.625756	0.787681	7.31246	2.02516e-08	3.6466e-07
EF2297	Gene	vanYB	D-alanyl-D-alanine carboxypeptidase	-	-	-	-	-	-	-	-	2215801	2216607	806	-	-	-	-	-	1.20636	0.429836	0.496838	6.99245	2.1931e-06	2.58245e-05
EF2298	Gene	vanSB	sensor histidine kinase VanSB	-	-	-	-	-	-	-	-	2216783	2218126	1343	-	-	-	-	-	-0.319585	0.204215	0.400973	2.07717	1.40689e-16	1.3064e-14
EF2300	Gene		streptomycin resistance protein, putative	-	-	-	-	-	-	-	-	2218843	2219031	188	-	-	-	-	-	-0.454349	0.0513745	0.158128	0.229285	0.324294	0.50501
EF2302	Gene		conserved hypothetical protein	-	-	-	-	-	-	-	-	2219565	2219753	188	-	-	-	-	-	-0.592435	0.145189	0.321272	-1.9768	1.70346e-06	2.08915e-05
[truncated: 1,237 more rows]

## Sheet: ST2
Supplementary Table 2. Metadata of clinical isolate genomes and ncRNA homolog sequences included in the dendrogram analysis.
[truncated: 1,924 more rows]

[truncated: 3 more sheets: ST3, ST4, ST5]
